# Supplementary material for: Blood Feeding and Plasmodium Infection Alters the miRNome of Anopheles stephensi
Source: PLoS One. 2014 May 27;9(5):e98402. doi: 10.1371/journal.pone.0098402 (PMC4035286; doi:10.1371/journal.pone.0098402)
Supplement: Table S1 — is a table listing miRNAs identified containing mismatch with known miRNAs and with An. stephensi genome. (XLSX) [file pone.0098402.s002.xlsx]

## Sheet: Sheet1
Sequence	miRNA matched	mismatch
mismatch with mature miRNA
CAACAACATCAGTAGCAA	ast-miR-2491-3p	8:G>T,12:C>T
CGTGTTCTCTTAGTGGCATA	ast-miR-263a-3p	4:A>T,19:C>A
TATTGCACTAGACACGGCCT	ast-miR-312-3p	9:T>A,12:G>C
TGTCTTTTCCTGCTTACTG	ast-miR-316-5p	8:T>C,10:C>T
TGGGATACTCCTTGTGCTCGCT	ast-miR-317-5p	8:A>T,11:C>T
TTTCGAGACCACTCCAAACCATT	ast-miR-956-3p	14:T>C,17:T>A
TTGGTGTTATATCTTACAGTGA	ast-miR-971-3p	9:C>T,10:T>A
TACAGCTATGTCAGGAAT	ast-miR-3843-3p	3:C>G,15:A>C
mismatch with genome
GTCGACAGGGAGATAAATCACT	ast-miR-2940-3p	1 mismatch
GAAGGAACTCCCGGTGTGATAT	ast-miR-2944b-5p	1 mismatch
CTACCCGGTTCCGTGTACTG	ast-miR-2951-3p	2 mismatch
