# Supplementary material for: Blood Feeding and Plasmodium Infection Alters the miRNome of Anopheles stephensi
Source: PLoS One. 2014 May 27;9(5):e98402. doi: 10.1371/journal.pone.0098402 (PMC4035286; doi:10.1371/journal.pone.0098402)
Supplement: Table S2 — is a table listing miRNAs regulated post blood feeding and infection and their targets predicted by RNA hybrid tool. (XLSX) [file pone.0098402.s003.xlsx]

## Sheet: Sheet1
miRNA	miR-2944a-5p	miR-309	miR-989	miR-263a-5p	miR-306	miR-275	miR-124	miR-1175-3p	miR-281-3p	miR-1174	miR-285	miR-932	miR-1000	miR-137	miR-281-5p	miR-92b	miR-305-5p	miR-7	miR-981	miR-1891	miR-315-5p	miR-210-3p
Total no. of Targets	423	814	1222	350	51	84	505	244	284	125	222	386	741	212	106	287	314	99	297	290	189	504
Target list	AGAP000011	AGAP000007	AGAP000009	AGAP000007	AGAP000023	AGAP000080	AGAP000007	AGAP000008	AGAP000141	AGAP000009	AGAP000049	AGAP000010	AGAP000013	AGAP000022	AGAP000131	AGAP000015	AGAP000015	AGAP000068	AGAP000028	AGAP000010	AGAP000143	AGAP000015
	AGAP000013	AGAP000009	AGAP000010	AGAP000010	AGAP000177	AGAP000160	AGAP000082	AGAP000049	AGAP000149	AGAP000151	AGAP000144	AGAP000015	AGAP000022	AGAP000039	AGAP000173	AGAP000017	AGAP000017	AGAP000092	AGAP000044	AGAP000022	AGAP000151	AGAP000021
	AGAP000049	AGAP000015	AGAP000013	AGAP000013	AGAP000278	AGAP000177	AGAP000096	AGAP000068	AGAP000189	AGAP000272	AGAP000149	AGAP000080	AGAP000033	AGAP000049	AGAP000235	AGAP000032	AGAP000053	AGAP000344	AGAP000070	AGAP000070	AGAP000152	AGAP000047
	AGAP000051	AGAP000021	AGAP000028	AGAP000039	AGAP000396	AGAP000278	AGAP000106	AGAP000152	AGAP000235	AGAP000278	AGAP000151	AGAP000096	AGAP000044	AGAP000149	AGAP000243	AGAP000053	AGAP000062	AGAP000488	AGAP000109	AGAP000112	AGAP000184	AGAP000082
	AGAP000199	AGAP000044	AGAP000044	AGAP000048	AGAP000448	AGAP000385	AGAP000111	AGAP000189	AGAP000270	AGAP000308	AGAP000281	AGAP000104	AGAP000049	AGAP000270	AGAP000400	AGAP000253	AGAP000076	AGAP000713	AGAP000110	AGAP000208	AGAP000332	AGAP000165
	AGAP000208	AGAP000048	AGAP000047	AGAP000080	AGAP001281	AGAP000533	AGAP000112	AGAP000235	AGAP000275	AGAP000343	AGAP000354	AGAP000106	AGAP000070	AGAP000337	AGAP000498	AGAP000275	AGAP000104	AGAP000866	AGAP000120	AGAP000264	AGAP000340	AGAP000208
	AGAP000222	AGAP000062	AGAP000049	AGAP000096	AGAP001669	AGAP000562	AGAP000151	AGAP000308	AGAP000308	AGAP000405	AGAP000448	AGAP000112	AGAP000082	AGAP000372	AGAP000536	AGAP000312	AGAP000144	AGAP001030	AGAP000165	AGAP000273	AGAP000392	AGAP000222
	AGAP000235	AGAP000096	AGAP000068	AGAP000109	AGAP001960	AGAP000931	AGAP000184	AGAP000311	AGAP000311	AGAP000749	AGAP000532	AGAP000118	AGAP000106	AGAP000428	AGAP000662	AGAP000313	AGAP000150	AGAP001143	AGAP000264	AGAP000320	AGAP000416	AGAP000253
	AGAP000241	AGAP000104	AGAP000082	AGAP000151	AGAP003109	AGAP001025	AGAP000199	AGAP000354	AGAP000337	AGAP000969	AGAP000546	AGAP000177	AGAP000129	AGAP000440	AGAP000692	AGAP000327	AGAP000223	AGAP001222	AGAP000273	AGAP000358	AGAP000442	AGAP000267
	AGAP000297	AGAP000108	AGAP000096	AGAP000170	AGAP003123	AGAP001343	AGAP000235	AGAP000412	AGAP000396	AGAP000982	AGAP000549	AGAP000180	AGAP000149	AGAP000461	AGAP000806	AGAP000347	AGAP000253	AGAP001382	AGAP000286	AGAP000423	AGAP000444	AGAP000306
	AGAP000304	AGAP000109	AGAP000111	AGAP000278	AGAP003374	AGAP001796	AGAP000270	AGAP000462	AGAP000472	AGAP001092	AGAP000646	AGAP000220	AGAP000154	AGAP000472	AGAP000851	AGAP000375	AGAP000267	AGAP001447	AGAP000325	AGAP000424	AGAP000545	AGAP000308
	AGAP000321	AGAP000110	AGAP000165	AGAP000292	AGAP003421	AGAP002036	AGAP000272	AGAP000488	AGAP000480	AGAP001174	AGAP000695	AGAP000272	AGAP000167	AGAP000483	AGAP000883	AGAP000410	AGAP000299	AGAP001569	AGAP000340	AGAP000494	AGAP000562	AGAP000313
	AGAP000340	AGAP000154	AGAP000182	AGAP000305	AGAP004286	AGAP002332	AGAP000297	AGAP000500	AGAP000529	AGAP001232	AGAP000700	AGAP000304	AGAP000184	AGAP000768	AGAP000938	AGAP000425	AGAP000313	AGAP001624	AGAP000351	AGAP000500	AGAP000598	AGAP000345
	AGAP000342	AGAP000167	AGAP000184	AGAP000347	AGAP004292	AGAP002340	AGAP000304	AGAP000528	AGAP000546	AGAP001368	AGAP000760	AGAP000334	AGAP000199	AGAP000809	AGAP000958	AGAP000426	AGAP000345	AGAP001701	AGAP000498	AGAP000552	AGAP000739	AGAP000354
	AGAP000347	AGAP000178	AGAP000204	AGAP000436	AGAP004940	AGAP002672	AGAP000348	AGAP000530	AGAP000651	AGAP001511	AGAP000772	AGAP000378	AGAP000220	AGAP000866	AGAP001091	AGAP000444	AGAP000347	AGAP001712	AGAP000512	AGAP000558	AGAP000743	AGAP000358
	AGAP000354	AGAP000199	AGAP000220	AGAP000470	AGAP005079	AGAP002767	AGAP000358	AGAP000533	AGAP000708	AGAP001586	AGAP000784	AGAP000405	AGAP000238	AGAP000897	AGAP001256	AGAP000472	AGAP000351	AGAP001972	AGAP000560	AGAP000592	AGAP000750	AGAP000376
	AGAP000402	AGAP000220	AGAP000222	AGAP000472	AGAP005189	AGAP002862	AGAP000392	AGAP000565	AGAP000711	AGAP001683	AGAP000808	AGAP000425	AGAP000283	AGAP000901	AGAP001308	AGAP000536	AGAP000395	AGAP002151	AGAP000561	AGAP000595	AGAP000844	AGAP000392
	AGAP000412	AGAP000223	AGAP000223	AGAP000475	AGAP005272	AGAP003106	AGAP000407	AGAP000577	AGAP000741	AGAP001760	AGAP000835	AGAP000432	AGAP000313	AGAP000940	AGAP001601	AGAP000560	AGAP000407	AGAP002227	AGAP000570	AGAP000623	AGAP000901	AGAP000393
	AGAP000440	AGAP000234	AGAP000235	AGAP000516	AGAP005846	AGAP003132	AGAP000434	AGAP000670	AGAP000755	AGAP001806	AGAP000852	AGAP000440	AGAP000343	AGAP000951	AGAP001606	AGAP000570	AGAP000414	AGAP002499	AGAP000604	AGAP000697	AGAP000913	AGAP000395
	AGAP000497	AGAP000241	AGAP000236	AGAP000528	AGAP005882	AGAP003296	AGAP000457	AGAP000833	AGAP000758	AGAP001975	AGAP000853	AGAP000493	AGAP000345	AGAP000967	AGAP001799	AGAP000607	AGAP000425	AGAP002569	AGAP000605	AGAP000698	AGAP000967	AGAP000414
	AGAP000500	AGAP000260	AGAP000253	AGAP000532	AGAP006380	AGAP003408	AGAP000470	AGAP000843	AGAP000813	AGAP001991	AGAP000870	AGAP000532	AGAP000354	AGAP001069	AGAP001910	AGAP000631	AGAP000426	AGAP002587	AGAP000609	AGAP000735	AGAP000969	AGAP000426
	AGAP000515	AGAP000272	AGAP000270	AGAP000573	AGAP006611	AGAP003494	AGAP000475	AGAP000862	AGAP000826	AGAP001995	AGAP000897	AGAP000598	AGAP000363	AGAP001130	AGAP001973	AGAP000649	AGAP000433	AGAP002706	AGAP000610	AGAP000739	AGAP000997	AGAP000436
	AGAP000516	AGAP000278	AGAP000278	AGAP000633	AGAP006785	AGAP003545	AGAP000483	AGAP000913	AGAP000829	AGAP001999	AGAP000931	AGAP000620	AGAP000367	AGAP001182	AGAP001986	AGAP000695	AGAP000444	AGAP002761	AGAP000631	AGAP000785	AGAP001091	AGAP000453
	AGAP000526	AGAP000281	AGAP000281	AGAP000675	AGAP006795	AGAP003704	AGAP000500	AGAP000926	AGAP000833	AGAP002039	AGAP000964	AGAP000670	AGAP000399	AGAP001206	AGAP002122	AGAP000760	AGAP000545	AGAP002890	AGAP000670	AGAP000911	AGAP001308	AGAP000454
	AGAP000546	AGAP000286	AGAP000288	AGAP000694	AGAP007163	AGAP003808	AGAP000514	AGAP000982	AGAP000886	AGAP002056	AGAP001072	AGAP000720	AGAP000412	AGAP001452	AGAP002837	AGAP000772	AGAP000562	AGAP003041	AGAP000693	AGAP000973	AGAP001320	AGAP000466
	AGAP000616	AGAP000291	AGAP000297	AGAP000695	AGAP007241	AGAP003854	AGAP000531	AGAP001076	AGAP000889	AGAP002235	AGAP001127	AGAP000731	AGAP000428	AGAP001455	AGAP003014	AGAP000787	AGAP000585	AGAP003165	AGAP000697	AGAP001052	AGAP001381	AGAP000494
	AGAP000666	AGAP000308	AGAP000304	AGAP000700	AGAP007647	AGAP004086	AGAP000533	AGAP001107	AGAP000897	AGAP002247	AGAP001140	AGAP000739	AGAP000436	AGAP001474	AGAP003099	AGAP000808	AGAP000605	AGAP003334	AGAP000808	AGAP001130	AGAP001409	AGAP000497
	AGAP000670	AGAP000313	AGAP000320	AGAP000755	AGAP007740	AGAP004209	AGAP000546	AGAP001148	AGAP000933	AGAP002274	AGAP001157	AGAP000750	AGAP000457	AGAP001520	AGAP003108	AGAP000822	AGAP000620	AGAP003414	AGAP000809	AGAP001141	AGAP001511	AGAP000498
	AGAP000698	AGAP000327	AGAP000321	AGAP000758	AGAP007768	AGAP004425	AGAP000562	AGAP001174	AGAP000969	AGAP002283	AGAP001320	AGAP000768	AGAP000483	AGAP001523	AGAP003123	AGAP000824	AGAP000650	AGAP003440	AGAP000821	AGAP001272	AGAP001627	AGAP000501
	AGAP000700	AGAP000337	AGAP000344	AGAP000769	AGAP007825	AGAP004431	AGAP000595	AGAP001237	AGAP001023	AGAP002647	AGAP001341	AGAP000784	AGAP000498	AGAP001577	AGAP003134	AGAP000913	AGAP000735	AGAP003521	AGAP000906	AGAP001281	AGAP001721	AGAP000528
	AGAP000731	AGAP000348	AGAP000348	AGAP000859	AGAP007922	AGAP004641	AGAP000605	AGAP001276	AGAP001026	AGAP002821	AGAP001417	AGAP000813	AGAP000513	AGAP001645	AGAP003178	AGAP000933	AGAP000772	AGAP003707	AGAP000932	AGAP001299	AGAP001796	AGAP000530
	AGAP000755	AGAP000351	AGAP000357	AGAP000889	AGAP008376	AGAP004855	AGAP000627	AGAP001343	AGAP001069	AGAP002837	AGAP001441	AGAP000889	AGAP000531	AGAP001688	AGAP003200	AGAP001111	AGAP000808	AGAP003712	AGAP000954	AGAP001340	AGAP001799	AGAP000531
	AGAP000776	AGAP000366	AGAP000363	AGAP000913	AGAP008417	AGAP004929	AGAP000646	AGAP001368	AGAP001073	AGAP002862	AGAP001447	AGAP000894	AGAP000546	AGAP001753	AGAP003398	AGAP001272	AGAP000932	AGAP003831	AGAP000997	AGAP001349	AGAP001995	AGAP000560
	AGAP000807	AGAP000367	AGAP000375	AGAP000931	AGAP008444	AGAP004967	AGAP000679	AGAP001475	AGAP001083	AGAP002951	AGAP001455	AGAP000901	AGAP000562	AGAP001759	AGAP003517	AGAP001368	AGAP000982	AGAP003935	AGAP001089	AGAP001361	AGAP002024	AGAP000586
	AGAP000809	AGAP000399	AGAP000378	AGAP000952	AGAP008574	AGAP005100	AGAP000694	AGAP001497	AGAP001113	AGAP003021	AGAP001512	AGAP000909	AGAP000565	AGAP001769	AGAP003540	AGAP001369	AGAP001113	AGAP004156	AGAP001211	AGAP001375	AGAP002030	AGAP000610
	AGAP000829	AGAP000407	AGAP000399	AGAP000997	AGAP008647	AGAP005134	AGAP000697	AGAP001577	AGAP001148	AGAP003121	AGAP001520	AGAP000924	AGAP000573	AGAP001797	AGAP003595	AGAP001414	AGAP001143	AGAP004199	AGAP001237	AGAP001401	AGAP002061	AGAP000625
	AGAP000852	AGAP000412	AGAP000403	AGAP001032	AGAP008916	AGAP005198	AGAP000721	AGAP001603	AGAP001215	AGAP003191	AGAP001550	AGAP000969	AGAP000607	AGAP001804	AGAP003610	AGAP001441	AGAP001222	AGAP004263	AGAP001268	AGAP001486	AGAP002136	AGAP000627
	AGAP000886	AGAP000426	AGAP000407	AGAP001033	AGAP009037	AGAP005267	AGAP000725	AGAP001648	AGAP001232	AGAP003293	AGAP001616	AGAP001026	AGAP000616	AGAP001981	AGAP003646	AGAP001455	AGAP001235	AGAP004283	AGAP001274	AGAP001511	AGAP002203	AGAP000649
	AGAP000891	AGAP000428	AGAP000412	AGAP001089	AGAP009274	AGAP006080	AGAP000732	AGAP001650	AGAP001267	AGAP003328	AGAP001627	AGAP001032	AGAP000617	AGAP001999	AGAP003679	AGAP001460	AGAP001315	AGAP004352	AGAP001283	AGAP001551	AGAP002224	AGAP000666
	AGAP000906	AGAP000433	AGAP000436	AGAP001111	AGAP010066	AGAP006380	AGAP000735	AGAP001681	AGAP001273	AGAP003358	AGAP001713	AGAP001042	AGAP000624	AGAP002093	AGAP003700	AGAP001476	AGAP001329	AGAP004362	AGAP001362	AGAP001570	AGAP002265	AGAP000689
	AGAP000930	AGAP000482	AGAP000438	AGAP001185	AGAP011235	AGAP006404	AGAP000738	AGAP001697	AGAP001277	AGAP003475	AGAP001738	AGAP001076	AGAP000646	AGAP002141	AGAP003796	AGAP001491	AGAP001476	AGAP004457	AGAP001372	AGAP001613	AGAP002283	AGAP000690
	AGAP000944	AGAP000496	AGAP000440	AGAP001203	AGAP011250	AGAP006422	AGAP000747	AGAP001699	AGAP001300	AGAP003532	AGAP001797	AGAP001111	AGAP000711	AGAP002159	AGAP003873	AGAP001674	AGAP001586	AGAP004809	AGAP001393	AGAP001624	AGAP002520	AGAP000692
	AGAP000961	AGAP000500	AGAP000445	AGAP001280	AGAP011319	AGAP006637	AGAP000749	AGAP001754	AGAP001307	AGAP003661	AGAP001867	AGAP001205	AGAP000723	AGAP002176	AGAP004207	AGAP001683	AGAP001588	AGAP004853	AGAP001408	AGAP001681	AGAP002721	AGAP000700
	AGAP000967	AGAP000514	AGAP000461	AGAP001294	AGAP011350	AGAP006795	AGAP000774	AGAP001889	AGAP001368	AGAP003719	AGAP001913	AGAP001211	AGAP000731	AGAP002186	AGAP004237	AGAP001732	AGAP001654	AGAP004887	AGAP001471	AGAP001713	AGAP002781	AGAP000717
	AGAP001036	AGAP000528	AGAP000469	AGAP001299	AGAP011373	AGAP007163	AGAP000781	AGAP001891	AGAP001372	AGAP003818	AGAP002012	AGAP001217	AGAP000734	AGAP002235	AGAP004420	AGAP001746	AGAP001683	AGAP005004	AGAP001486	AGAP001783	AGAP002807	AGAP000739
	AGAP001053	AGAP000529	AGAP000472	AGAP001352	AGAP011374	AGAP007241	AGAP000823	AGAP001974	AGAP001375	AGAP003836	AGAP002030	AGAP001232	AGAP000749	AGAP002284	AGAP004731	AGAP001799	AGAP001746	AGAP005032	AGAP001488	AGAP001810	AGAP002939	AGAP000747
	AGAP001083	AGAP000530	AGAP000478	AGAP001450	AGAP011883	AGAP007249	AGAP000824	AGAP001979	AGAP001380	AGAP003861	AGAP002047	AGAP001235	AGAP000755	AGAP002332	AGAP004792	AGAP001802	AGAP001802	AGAP005075	AGAP001505	AGAP001866	AGAP003015	AGAP000769
	AGAP001111	AGAP000545	AGAP000481	AGAP001452	AGAP011970	AGAP007265	AGAP000832	AGAP001986	AGAP001394	AGAP003940	AGAP002081	AGAP001267	AGAP000756	AGAP002337	AGAP005003	AGAP001816	AGAP001826	AGAP005142	AGAP001621	AGAP001877	AGAP003041	AGAP000824
	AGAP001199	AGAP000577	AGAP000483	AGAP001505	AGAP012177	AGAP007354	AGAP000851	AGAP002017	AGAP001417	AGAP003941	AGAP002169	AGAP001300	AGAP000768	AGAP002364	AGAP005018	AGAP001826	AGAP001890	AGAP005310	AGAP001699	AGAP001896	AGAP003089	AGAP000826
	AGAP001211	AGAP000595	AGAP000493	AGAP001512	AGAP012397	AGAP007391	AGAP000853	AGAP002047	AGAP001447	AGAP003942	AGAP002184	AGAP001341	AGAP000772	AGAP002374	AGAP005245	AGAP001891	AGAP001898	AGAP005393	AGAP001718	AGAP001902	AGAP003177	AGAP000829
	AGAP001349	AGAP000609	AGAP000495	AGAP001544	AGAP012536	AGAP007624	AGAP000855	AGAP002161	AGAP001491	AGAP004017	AGAP002215	AGAP001393	AGAP000784	AGAP002419	AGAP005249	AGAP001894	AGAP001902	AGAP005397	AGAP001730	AGAP001928	AGAP003219	AGAP000832
	AGAP001362	AGAP000616	AGAP000497	AGAP001570		AGAP007654	AGAP000862	AGAP002182	AGAP001570	AGAP004227	AGAP002232	AGAP001400	AGAP000823	AGAP002509	AGAP005558	AGAP001914	AGAP001928	AGAP005846	AGAP001865	AGAP001941	AGAP003334	AGAP000833
	AGAP001373	AGAP000617	AGAP000498	AGAP001630		AGAP007713	AGAP000867	AGAP002274	AGAP001582	AGAP004245	AGAP002265	AGAP001418	AGAP000859	AGAP002530	AGAP005621	AGAP001928	AGAP001951	AGAP005873	AGAP001873	AGAP001981	AGAP003425	AGAP000844
	AGAP001401	AGAP000631	AGAP000500	AGAP001688		AGAP007839	AGAP000889	AGAP002390	AGAP001644	AGAP004327	AGAP002266	AGAP001502	AGAP000870	AGAP002533	AGAP005715	AGAP001951	AGAP001966	AGAP005894	AGAP001942	AGAP002017	AGAP003453	AGAP000889
	AGAP001452	AGAP000646	AGAP000526	AGAP001713		AGAP007897	AGAP000906	AGAP002513	AGAP001652	AGAP004410	AGAP002283	AGAP001577	AGAP000883	AGAP002571	AGAP005890	AGAP001998	AGAP001973	AGAP005971	AGAP001973	AGAP002049	AGAP003606	AGAP000894
	AGAP001455	AGAP000675	AGAP000532	AGAP001721		AGAP008322	AGAP000926	AGAP002619	AGAP001669	AGAP004657	AGAP002296	AGAP001582	AGAP000889	AGAP002609	AGAP006030	AGAP002026	AGAP001979	AGAP005986	AGAP001975	AGAP002076	AGAP003677	AGAP000952
	AGAP001482	AGAP000689	AGAP000533	AGAP001738		AGAP008444	AGAP000945	AGAP002657	AGAP001683	AGAP004846	AGAP002324	AGAP001650	AGAP000897	AGAP002657	AGAP006044	AGAP002074	AGAP002026	AGAP006192	AGAP002024	AGAP002089	AGAP003790	AGAP000958
	AGAP001488	AGAP000694	AGAP000535	AGAP001747		AGAP008574	AGAP000949	AGAP002721	AGAP001711	AGAP004867	AGAP002346	AGAP001683	AGAP000900	AGAP002670	AGAP006050	AGAP002091	AGAP002047	AGAP006474	AGAP002047	AGAP002127	AGAP003843	AGAP000994
	AGAP001511	AGAP000695	AGAP000546	AGAP001762		AGAP008647	AGAP000953	AGAP002729	AGAP001713	AGAP005044	AGAP002414	AGAP001688	AGAP000901	AGAP002712	AGAP006108	AGAP002102	AGAP002136	AGAP006480	AGAP002090	AGAP002130	AGAP003863	AGAP000995
	AGAP001512	AGAP000700	AGAP000549	AGAP001779		AGAP008916	AGAP000954	AGAP002771	AGAP001725	AGAP005062	AGAP002419	AGAP001704	AGAP000931	AGAP002752	AGAP006216	AGAP002145	AGAP002154	AGAP006757	AGAP002121	AGAP002141	AGAP003962	AGAP000997
	AGAP001523	AGAP000705	AGAP000565	AGAP001802		AGAP009268	AGAP000958	AGAP002996	AGAP001730	AGAP005109	AGAP002428	AGAP001731	AGAP000935	AGAP002983	AGAP006344	AGAP002161	AGAP002161	AGAP006767	AGAP002127	AGAP002151	AGAP004022	AGAP001013
	AGAP001601	AGAP000717	AGAP000567	AGAP001913		AGAP009334	AGAP001030	AGAP003016	AGAP001747	AGAP005299	AGAP002654	AGAP001739	AGAP000940	AGAP003018	AGAP006526	AGAP002167	AGAP002243	AGAP006966	AGAP002140	AGAP002198	AGAP004066	AGAP001037
	AGAP001603	AGAP000726	AGAP000586	AGAP001935		AGAP009459	AGAP001140	AGAP003088	AGAP001749	AGAP005391	AGAP002713	AGAP001751	AGAP000960	AGAP003041	AGAP006688	AGAP002182	AGAP002254	AGAP007176	AGAP002145	AGAP002232	AGAP004081	AGAP001045
	AGAP001627	AGAP000747	AGAP000592	AGAP001943		AGAP009742	AGAP001143	AGAP003092	AGAP001759	AGAP005496	AGAP002761	AGAP001753	AGAP000983	AGAP003069	AGAP006747	AGAP002192	AGAP002256	AGAP007318	AGAP002167	AGAP002276	AGAP004143	AGAP001050
	AGAP001638	AGAP000749	AGAP000595	AGAP001972		AGAP009998	AGAP001148	AGAP003136	AGAP001760	AGAP005595	AGAP002828	AGAP001783	AGAP000997	AGAP003138	AGAP006757	AGAP002216	AGAP002262	AGAP007599	AGAP002175	AGAP002280	AGAP004153	AGAP001089
	AGAP001653	AGAP000758	AGAP000617	AGAP001981		AGAP010137	AGAP001174	AGAP003200	AGAP001804	AGAP005617	AGAP002865	AGAP001791	AGAP001072	AGAP003229	AGAP007538	AGAP002247	AGAP002351	AGAP007647	AGAP002263	AGAP002306	AGAP004247	AGAP001130
	AGAP001681	AGAP000761	AGAP000631	AGAP002022		AGAP010239	AGAP001200	AGAP003243	AGAP001805	AGAP005748	AGAP002883	AGAP001792	AGAP001093	AGAP003398	AGAP007572	AGAP002283	AGAP002514	AGAP007666	AGAP002278	AGAP002359	AGAP004263	AGAP001138
	AGAP001713	AGAP000768	AGAP000651	AGAP002028		AGAP010550	AGAP001273	AGAP003308	AGAP001806	AGAP006031	AGAP002951	AGAP001823	AGAP001111	AGAP003445	AGAP007685	AGAP002306	AGAP002594	AGAP007821	AGAP002296	AGAP002374	AGAP004271	AGAP001140
	AGAP001718	AGAP000776	AGAP000666	AGAP002039		AGAP010853	AGAP001306	AGAP003338	AGAP001874	AGAP006121	AGAP003028	AGAP001872	AGAP001143	AGAP003509	AGAP007834	AGAP002359	AGAP002661	AGAP008360	AGAP002346	AGAP002430	AGAP004290	AGAP001148
	AGAP001769	AGAP000808	AGAP000672	AGAP002076		AGAP011235	AGAP001308	AGAP003397	AGAP001888	AGAP006416	AGAP003040	AGAP001902	AGAP001144	AGAP003521	AGAP007996	AGAP002396	AGAP002729	AGAP008442	AGAP002350	AGAP002490	AGAP004576	AGAP001168
	AGAP001791	AGAP000812	AGAP000675	AGAP002077		AGAP011305	AGAP001312	AGAP003523	AGAP001891	AGAP006569	AGAP003095	AGAP001944	AGAP001148	AGAP003623	AGAP008099	AGAP002418	AGAP002787	AGAP008493	AGAP002405	AGAP002502	AGAP004653	AGAP001182
	AGAP001797	AGAP000829	AGAP000695	AGAP002097		AGAP011350	AGAP001320	AGAP003596	AGAP001957	AGAP006664	AGAP003109	AGAP001958	AGAP001157	AGAP003663	AGAP008178	AGAP002424	AGAP002810	AGAP008597	AGAP002454	AGAP002547	AGAP004788	AGAP001206
	AGAP001799	AGAP000835	AGAP000698	AGAP002114		AGAP011373	AGAP001321	AGAP003606	AGAP001960	AGAP007093	AGAP003119	AGAP001988	AGAP001162	AGAP003688	AGAP008192	AGAP002442	AGAP002840	AGAP008657	AGAP002499	AGAP002667	AGAP004790	AGAP001256
	AGAP001805	AGAP000844	AGAP000708	AGAP002149		AGAP011374	AGAP001322	AGAP003623	AGAP001966	AGAP007336	AGAP003138	AGAP001990	AGAP001182	AGAP003712	AGAP008881	AGAP002473	AGAP002902	AGAP008832	AGAP002500	AGAP002706	AGAP004794	AGAP001276
	AGAP001810	AGAP000883	AGAP000711	AGAP002185		AGAP012009	AGAP001325	AGAP003663	AGAP001972	AGAP007520	AGAP003181	AGAP001999	AGAP001199	AGAP003742	AGAP008885	AGAP002491	AGAP002936	AGAP008895	AGAP002507	AGAP002757	AGAP004799	AGAP001277
	AGAP001823	AGAP000909	AGAP000719	AGAP002236		AGAP012090	AGAP001329	AGAP003669	AGAP002008	AGAP007569	AGAP003201	AGAP002002	AGAP001206	AGAP003753	AGAP008896	AGAP002530	AGAP002939	AGAP009261	AGAP002513	AGAP002876	AGAP004804	AGAP001283
	AGAP001859	AGAP000913	AGAP000720	AGAP002272		AGAP012094	AGAP001352	AGAP003702	AGAP002107	AGAP007621	AGAP003212	AGAP002026	AGAP001229	AGAP003869	AGAP008908	AGAP002632	AGAP002951	AGAP009473	AGAP002629	AGAP002892	AGAP004873	AGAP001296
	AGAP001873	AGAP000930	AGAP000725	AGAP002274		AGAP012177	AGAP001369	AGAP003742	AGAP002114	AGAP007703	AGAP003243	AGAP002071	AGAP001280	AGAP003877	AGAP008990	AGAP002646	AGAP003047	AGAP009826	AGAP002644	AGAP002913	AGAP004910	AGAP001321
	AGAP001890	AGAP000932	AGAP000731	AGAP002276		AGAP012798	AGAP001372	AGAP003857	AGAP002115	AGAP007761	AGAP003268	AGAP002082	AGAP001285	AGAP003939	AGAP009054	AGAP002666	AGAP003073	AGAP009852	AGAP002668	AGAP002936	AGAP004938	AGAP001330
	AGAP001896	AGAP000943	AGAP000732	AGAP002328		AGAP013333	AGAP001382	AGAP003867	AGAP002130	AGAP007928	AGAP003313	AGAP002159	AGAP001296	AGAP004031	AGAP009087	AGAP002668	AGAP003094	AGAP009909	AGAP002713	AGAP002952	AGAP005018	AGAP001335
	AGAP001902	AGAP000969	AGAP000749	AGAP002357		AGAP013434	AGAP001418	AGAP003878	AGAP002192	AGAP007963	AGAP003315	AGAP002161	AGAP001310	AGAP004033	AGAP009288	AGAP002682	AGAP003130	AGAP010261	AGAP002723	AGAP003064	AGAP005031	AGAP001346
	AGAP001943	AGAP000994	AGAP000754	AGAP002358		AGAP013742	AGAP001455	AGAP003903	AGAP002224	AGAP008001	AGAP003325	AGAP002192	AGAP001312	AGAP004055	AGAP009370	AGAP002771	AGAP003158	AGAP010711	AGAP002789	AGAP003116	AGAP005123	AGAP001364
	AGAP002039	AGAP001011	AGAP000758	AGAP002387		AGAP028105	AGAP001485	AGAP003924	AGAP002247	AGAP008108	AGAP003331	AGAP002266	AGAP001313	AGAP004098	AGAP009436	AGAP002787	AGAP003229	AGAP011163	AGAP002828	AGAP003192	AGAP005287	AGAP001393
	AGAP002071	AGAP001033	AGAP000767	AGAP002399		AGAP028194	AGAP001527	AGAP003938	AGAP002266	AGAP008137	AGAP003405	AGAP002283	AGAP001318	AGAP004176	AGAP009665	AGAP002891	AGAP003243	AGAP011176	AGAP002831	AGAP003212	AGAP005291	AGAP001459
	AGAP002127	AGAP001053	AGAP000768	AGAP002414			AGAP001690	AGAP003982	AGAP002344	AGAP008157	AGAP003421	AGAP002386	AGAP001320	AGAP004235	AGAP009823	AGAP002905	AGAP003268	AGAP011305	AGAP002892	AGAP003229	AGAP005293	AGAP001461
	AGAP002184	AGAP001083	AGAP000769	AGAP002437			AGAP001797	AGAP004002	AGAP002352	AGAP008166	AGAP003494	AGAP002472	AGAP001322	AGAP004308	AGAP009929	AGAP002990	AGAP003276	AGAP011632	AGAP002908	AGAP003296	AGAP005327	AGAP001468
	AGAP002192	AGAP001089	AGAP000781	AGAP002442			AGAP001804	AGAP004020	AGAP002374	AGAP008330	AGAP003513	AGAP002473	AGAP001328	AGAP004335	AGAP009941	AGAP003019	AGAP003296	AGAP011888	AGAP002917	AGAP003331	AGAP005404	AGAP001482
	AGAP002198	AGAP001127	AGAP000784	AGAP002491			AGAP001823	AGAP004059	AGAP002418	AGAP008335	AGAP003532	AGAP002518	AGAP001334	AGAP004486	AGAP009954	AGAP003020	AGAP003331	AGAP011971	AGAP002935	AGAP003344	AGAP005410	AGAP001500
	AGAP002272	AGAP001130	AGAP000787	AGAP002499			AGAP001919	AGAP004087	AGAP002424	AGAP008384	AGAP003556	AGAP002554	AGAP001335	AGAP004497	AGAP010866	AGAP003041	AGAP003412	AGAP012053	AGAP003001	AGAP003389	AGAP005413	AGAP001506
	AGAP002274	AGAP001143	AGAP000808	AGAP002502			AGAP001959	AGAP004134	AGAP002513	AGAP008500	AGAP003560	AGAP002568	AGAP001343	AGAP004546	AGAP011054	AGAP003056	AGAP003440	AGAP012188	AGAP003014	AGAP003430	AGAP005431	AGAP001511
	AGAP002287	AGAP001144	AGAP000809	AGAP002579			AGAP001986	AGAP004227	AGAP002518	AGAP008704	AGAP003669	AGAP002569	AGAP001364	AGAP004559	AGAP011465	AGAP003075	AGAP003539	AGAP012304	AGAP003043	AGAP003453	AGAP005432	AGAP001519
	AGAP002291	AGAP001182	AGAP000812	AGAP002654			AGAP001999	AGAP004311	AGAP002534	AGAP008724	AGAP003713	AGAP002570	AGAP001367	AGAP004572	AGAP011503	AGAP003112	AGAP003573	AGAP012468	AGAP003116	AGAP003486	AGAP005716	AGAP001544
	AGAP002320	AGAP001199	AGAP000821	AGAP002666			AGAP002002	AGAP004551	AGAP002538	AGAP008916	AGAP003886	AGAP002572	AGAP001368	AGAP004609	AGAP011715	AGAP003138	AGAP003657	AGAP012679	AGAP003123	AGAP003546	AGAP005894	AGAP001586
	AGAP002340	AGAP001232	AGAP000823	AGAP002670			AGAP002003	AGAP004560	AGAP002572	AGAP008917	AGAP003940	AGAP002599	AGAP001369	AGAP004717	AGAP011833	AGAP003158	AGAP003679	AGAP012761	AGAP003124	AGAP003547	AGAP006093	AGAP001678
	AGAP002352	AGAP001235	AGAP000829	AGAP002679			AGAP002022	AGAP004854	AGAP002632	AGAP009006	AGAP003977	AGAP002609	AGAP001375	AGAP004765	AGAP011972	AGAP003315	AGAP003688	AGAP012972	AGAP003200	AGAP003560	AGAP006149	AGAP001737
	AGAP002388	AGAP001255	AGAP000833	AGAP002688			AGAP002033	AGAP005121	AGAP002647	AGAP009203	AGAP004002	AGAP002680	AGAP001394	AGAP004967	AGAP012018	AGAP003369	AGAP003731	AGAP012974	AGAP003201	AGAP003592	AGAP006163	AGAP001749
	AGAP002390	AGAP001273	AGAP000844	AGAP002757			AGAP002054	AGAP005189	AGAP002668	AGAP009252	AGAP004046	AGAP002728	AGAP001396	AGAP005131	AGAP012038	AGAP003374	AGAP003746	AGAP013754	AGAP003250	AGAP003644	AGAP006192	AGAP001765
	AGAP002535	AGAP001280	AGAP000853	AGAP002783			AGAP002074	AGAP005226	AGAP002721	AGAP009268	AGAP004055	AGAP002729	AGAP001408	AGAP005170	AGAP012108	AGAP003506	AGAP003767	AGAP028015	AGAP003268	AGAP003656	AGAP006248	AGAP001778
	AGAP002605	AGAP001320	AGAP000894	AGAP002787			AGAP002081	AGAP005245	AGAP002729	AGAP009325	AGAP004098	AGAP002757	AGAP001411	AGAP005219	AGAP012144	AGAP003513	AGAP003768	AGAP028050	AGAP003276	AGAP003662	AGAP006260	AGAP001782
	AGAP002622	AGAP001328	AGAP000897	AGAP002794			AGAP002091	AGAP005279	AGAP002757	AGAP009441	AGAP004136	AGAP002759	AGAP001413	AGAP005293	AGAP012393	AGAP003534	AGAP003800		AGAP003309	AGAP003679	AGAP006346	AGAP001787
	AGAP002653	AGAP001329	AGAP000901	AGAP002829			AGAP002113	AGAP005324	AGAP002764	AGAP009464	AGAP004196	AGAP002771	AGAP001418	AGAP005416	AGAP012401	AGAP003539	AGAP003817		AGAP003319	AGAP003704	AGAP006501	AGAP001802
	AGAP002667	AGAP001364	AGAP000906	AGAP002883			AGAP002122	AGAP005325	AGAP002771	AGAP009879	AGAP004199	AGAP002825	AGAP001435	AGAP005719	AGAP012706	AGAP003549	AGAP003836		AGAP003343	AGAP003729	AGAP006570	AGAP001805
	AGAP002670	AGAP001367	AGAP000911	AGAP002891			AGAP002140	AGAP005366	AGAP002902	AGAP010539	AGAP004205	AGAP002875	AGAP001455	AGAP005749	AGAP012981	AGAP003580	AGAP003839		AGAP003412	AGAP003785	AGAP006670	AGAP001823
	AGAP002728	AGAP001368	AGAP000913	AGAP002952			AGAP002192	AGAP005400	AGAP002990	AGAP010639	AGAP004227	AGAP002905	AGAP001485	AGAP005952	AGAP013014	AGAP003592	AGAP003841		AGAP003421	AGAP003820	AGAP006684	AGAP001866
	AGAP002729	AGAP001373	AGAP000927	AGAP002958			AGAP002202	AGAP005504	AGAP003038	AGAP010683	AGAP004310	AGAP002927	AGAP001497	AGAP005961	AGAP013015	AGAP003596	AGAP003853		AGAP003485	AGAP003924	AGAP006849	AGAP001913
	AGAP002730	AGAP001380	AGAP000935	AGAP003028			AGAP002235	AGAP005507	AGAP003060	AGAP010728	AGAP004363	AGAP002988	AGAP001499	AGAP006103	AGAP027998	AGAP003635	AGAP003863		AGAP003539	AGAP003935	AGAP006895	AGAP001941
	AGAP002787	AGAP001396	AGAP000943	AGAP003041			AGAP002253	AGAP005528	AGAP003094	AGAP011176	AGAP004372	AGAP002996	AGAP001519	AGAP006182		AGAP003638	AGAP003938		AGAP003556	AGAP003939	AGAP006950	AGAP001966
	AGAP002840	AGAP001417	AGAP000949	AGAP003109			AGAP002263	AGAP005535	AGAP003097	AGAP011317	AGAP004497	AGAP003085	AGAP001563	AGAP006186		AGAP003663	AGAP004039		AGAP003576	AGAP004020	AGAP007049	AGAP001973
	AGAP002913	AGAP001435	AGAP000952	AGAP003114			AGAP002274	AGAP005563	AGAP003131	AGAP011370	AGAP004531	AGAP003090	AGAP001577	AGAP006200		AGAP003685	AGAP004063		AGAP003605	AGAP004161	AGAP007053	AGAP001980
	AGAP002952	AGAP001441	AGAP000953	AGAP003184			AGAP002289	AGAP005589	AGAP003201	AGAP011444	AGAP004853	AGAP003201	AGAP001582	AGAP006255		AGAP003718	AGAP004113		AGAP003620	AGAP004175	AGAP007120	AGAP001990
	AGAP002955	AGAP001452	AGAP000958	AGAP003205			AGAP002324	AGAP005693	AGAP003308	AGAP011477	AGAP004965	AGAP003232	AGAP001584	AGAP006404		AGAP003728	AGAP004263		AGAP003621	AGAP004227	AGAP007160	AGAP001991
	AGAP002985	AGAP001455	AGAP000969	AGAP003219			AGAP002350	AGAP005733	AGAP003316	AGAP011632	AGAP005267	AGAP003251	AGAP001603	AGAP006569		AGAP003730	AGAP004290		AGAP003622	AGAP004391	AGAP007165	AGAP002016
	AGAP003021	AGAP001460	AGAP000995	AGAP003264			AGAP002356	AGAP005838	AGAP003331	AGAP011677	AGAP005287	AGAP003257	AGAP001643	AGAP006586		AGAP003767	AGAP004292		AGAP003649	AGAP004397	AGAP007278	AGAP002024
	AGAP003041	AGAP001475	AGAP000997	AGAP003296			AGAP002367	AGAP005861	AGAP003397	AGAP011725	AGAP005325	AGAP003316	AGAP001650	AGAP006637		AGAP003795	AGAP004332		AGAP003680	AGAP004417	AGAP007302	AGAP002026
	AGAP003064	AGAP001482	AGAP001026	AGAP003387			AGAP002374	AGAP005869	AGAP003410	AGAP011766	AGAP005471	AGAP003353	AGAP001653	AGAP006680		AGAP003826	AGAP004362		AGAP003734	AGAP004424	AGAP007382	AGAP002032
	AGAP003067	AGAP001488	AGAP001030	AGAP003416			AGAP002390	AGAP005910	AGAP003419	AGAP011904	AGAP005565	AGAP003360	AGAP001704	AGAP006688		AGAP004038	AGAP004366		AGAP003768	AGAP004459	AGAP007411	AGAP002036
	AGAP003069	AGAP001506	AGAP001032	AGAP003439			AGAP002424	AGAP005961	AGAP003492	AGAP011923	AGAP005719	AGAP003408	AGAP001713	AGAP006705		AGAP004120	AGAP004400		AGAP003790	AGAP004469	AGAP007686	AGAP002039
	AGAP003154	AGAP001521	AGAP001034	AGAP003476			AGAP002440	AGAP006022	AGAP003498	AGAP012515	AGAP005761	AGAP003425	AGAP001730	AGAP006707		AGAP004161	AGAP004404		AGAP003795	AGAP004489	AGAP007796	AGAP002067
	AGAP003155	AGAP001544	AGAP001036	AGAP003514			AGAP002481	AGAP006050	AGAP003513	AGAP012533	AGAP005802	AGAP003437	AGAP001747	AGAP007054		AGAP004237	AGAP004425		AGAP003800	AGAP004560	AGAP007810	AGAP002077
	AGAP003191	AGAP001577	AGAP001037	AGAP003521			AGAP002500	AGAP006054	AGAP003514	AGAP012608	AGAP005820	AGAP003442	AGAP001752	AGAP007089		AGAP004272	AGAP004451		AGAP003858	AGAP004725	AGAP007896	AGAP002088
	AGAP003200	AGAP001582	AGAP001043	AGAP003532			AGAP002514	AGAP006104	AGAP003522	AGAP012666	AGAP005928	AGAP003463	AGAP001759	AGAP007111		AGAP004363	AGAP004516		AGAP003914	AGAP004794	AGAP007932	AGAP002091
	AGAP003232	AGAP001608	AGAP001046	AGAP003541			AGAP002527	AGAP006125	AGAP003576	AGAP013301	AGAP006111	AGAP003474	AGAP001765	AGAP007208		AGAP004560	AGAP004551		AGAP003938	AGAP004806	AGAP007980	AGAP002095
	AGAP003264	AGAP001613	AGAP001087	AGAP003596			AGAP002554	AGAP006126	AGAP003605	AGAP013469	AGAP006126	AGAP003494	AGAP001778	AGAP007312		AGAP004736	AGAP004606		AGAP003983	AGAP004820	AGAP008020	AGAP002097
	AGAP003296	AGAP001621	AGAP001088	AGAP003601			AGAP002557	AGAP006139	AGAP003687	AGAP028142	AGAP006459	AGAP003533	AGAP001782	AGAP007315		AGAP004748	AGAP004731		AGAP004011	AGAP004852	AGAP008054	AGAP002117
	AGAP003313	AGAP001624	AGAP001090	AGAP003646			AGAP002564	AGAP006148	AGAP003711	AGAP028167	AGAP006609	AGAP003582	AGAP001796	AGAP007317		AGAP004817	AGAP004750		AGAP004033	AGAP004853	AGAP008127	AGAP002159
	AGAP003331	AGAP001645	AGAP001110	AGAP003656			AGAP002567	AGAP006163	AGAP003714		AGAP006613	AGAP003588	AGAP001797	AGAP007333		AGAP004892	AGAP004809		AGAP004071	AGAP004883	AGAP008206	AGAP002161
	AGAP003363	AGAP001648	AGAP001111	AGAP003669			AGAP002571	AGAP006231	AGAP003715		AGAP006617	AGAP003605	AGAP001799	AGAP007363		AGAP004915	AGAP004949		AGAP004143	AGAP005004	AGAP008273	AGAP002216
	AGAP003387	AGAP001649	AGAP001127	AGAP003676			AGAP002572	AGAP006244	AGAP003721		AGAP006637	AGAP003606	AGAP001802	AGAP007516		AGAP004919	AGAP004990		AGAP004261	AGAP005018	AGAP008315	AGAP002232
	AGAP003400	AGAP001674	AGAP001130	AGAP003726			AGAP002622	AGAP006355	AGAP003730		AGAP006707	AGAP003608	AGAP001804	AGAP007523		AGAP004962	AGAP005029		AGAP004281	AGAP005075	AGAP008322	AGAP002236
	AGAP003415	AGAP001682	AGAP001139	AGAP003734			AGAP002630	AGAP006462	AGAP003734		AGAP006718	AGAP003620	AGAP001806	AGAP007563		AGAP005051	AGAP005147		AGAP004334	AGAP005191	AGAP008392	AGAP002265
	AGAP003429	AGAP001690	AGAP001148	AGAP003742			AGAP002654	AGAP006473	AGAP003746		AGAP006772	AGAP003635	AGAP001810	AGAP007569		AGAP005287	AGAP005166		AGAP004418	AGAP005202	AGAP008626	AGAP002276
	AGAP003471	AGAP001697	AGAP001162	AGAP003758			AGAP002668	AGAP006509	AGAP003806		AGAP006782	AGAP003656	AGAP001827	AGAP007629		AGAP005322	AGAP005189		AGAP004473	AGAP005206	AGAP008657	AGAP002282
	AGAP003492	AGAP001711	AGAP001174	AGAP003834			AGAP002677	AGAP006526	AGAP003808		AGAP006818	AGAP003663	AGAP001872	AGAP007653		AGAP005408	AGAP005219		AGAP004535	AGAP005238	AGAP008680	AGAP002286
	AGAP003498	AGAP001718	AGAP001182	AGAP003854			AGAP002687	AGAP006615	AGAP003831		AGAP006904	AGAP003688	AGAP001877	AGAP007654		AGAP005486	AGAP005227		AGAP004546	AGAP005301	AGAP008709	AGAP002324
	AGAP003514	AGAP001731	AGAP001192	AGAP003857			AGAP002729	AGAP006680	AGAP003858		AGAP006916	AGAP003702	AGAP001910	AGAP007696		AGAP005497	AGAP005245		AGAP004756	AGAP005335	AGAP008726	AGAP002338
	AGAP003540	AGAP001746	AGAP001208	AGAP003987			AGAP002740	AGAP006740	AGAP003878		AGAP007104	AGAP003726	AGAP001913	AGAP007705		AGAP005558	AGAP005322		AGAP004942	AGAP005391	AGAP008889	AGAP002350
	AGAP003546	AGAP001747	AGAP001211	AGAP004050			AGAP002757	AGAP006745	AGAP003917		AGAP007169	AGAP003756	AGAP001944	AGAP007724		AGAP005565	AGAP005332		AGAP004965	AGAP005421	AGAP008898	AGAP002389
	AGAP003547	AGAP001751	AGAP001222	AGAP004087			AGAP002759	AGAP006829	AGAP003942		AGAP007297	AGAP003809	AGAP001957	AGAP007772		AGAP005582	AGAP005408		AGAP005022	AGAP005470	AGAP009234	AGAP002413
	AGAP003556	AGAP001752	AGAP001233	AGAP004098			AGAP002767	AGAP006884	AGAP003972		AGAP007339	AGAP003814	AGAP001958	AGAP007781		AGAP005599	AGAP005431		AGAP005044	AGAP005528	AGAP009269	AGAP002414
	AGAP003606	AGAP001753	AGAP001237	AGAP004109			AGAP002787	AGAP006903	AGAP004033		AGAP007393	AGAP003870	AGAP001959	AGAP007790		AGAP005617	AGAP005467		AGAP005050	AGAP005538	AGAP009346	AGAP002419
	AGAP003612	AGAP001762	AGAP001250	AGAP004136			AGAP002883	AGAP006904	AGAP004169		AGAP007399	AGAP003877	AGAP001966	AGAP007791		AGAP005723	AGAP005477		AGAP005065	AGAP005542	AGAP009383	AGAP002459
	AGAP003614	AGAP001773	AGAP001256	AGAP004205			AGAP002884	AGAP006936	AGAP004290		AGAP007440	AGAP003879	AGAP001974	AGAP007812		AGAP005785	AGAP005496		AGAP005072	AGAP005544	AGAP009386	AGAP002491
	AGAP003623	AGAP001774	AGAP001273	AGAP004283			AGAP002891	AGAP006950	AGAP004362		AGAP007493	AGAP003892	AGAP001979	AGAP007825		AGAP005823	AGAP005497		AGAP005095	AGAP005564	AGAP009414	AGAP002531
	AGAP003638	AGAP001783	AGAP001280	AGAP004290			AGAP002892	AGAP007001	AGAP004374		AGAP007538	AGAP003940	AGAP001986	AGAP007847		AGAP005834	AGAP005558		AGAP005109	AGAP005565	AGAP009447	AGAP002547
	AGAP003663	AGAP001791	AGAP001281	AGAP004324			AGAP002922	AGAP007038	AGAP004395		AGAP007564	AGAP003942	AGAP001999	AGAP007864		AGAP005852	AGAP005564		AGAP005270	AGAP005609	AGAP009524	AGAP002569
	AGAP003678	AGAP001797	AGAP001283	AGAP004391			AGAP002929	AGAP007172	AGAP004458		AGAP007565	AGAP004022	AGAP002012	AGAP007966		AGAP005865	AGAP005617		AGAP005302	AGAP005693	AGAP009584	AGAP002594
	AGAP003681	AGAP001799	AGAP001285	AGAP004400			AGAP002933	AGAP007211	AGAP004469		AGAP007569	AGAP004049	AGAP002020	AGAP007973		AGAP005894	AGAP005643		AGAP005366	AGAP005758	AGAP009670	AGAP002627
	AGAP003715	AGAP001802	AGAP001296	AGAP004418			AGAP002951	AGAP007306	AGAP004489		AGAP007599	AGAP004050	AGAP002028	AGAP007995		AGAP006030	AGAP005700		AGAP005408	AGAP005781	AGAP009809	AGAP002629
	AGAP003722	AGAP001806	AGAP001312	AGAP004469			AGAP002966	AGAP007315	AGAP004559		AGAP007629	AGAP004096	AGAP002032	AGAP008001		AGAP006042	AGAP005712		AGAP005462	AGAP005848	AGAP009822	AGAP002645
	AGAP003751	AGAP001877	AGAP001318	AGAP004489			AGAP002969	AGAP007378	AGAP004563		AGAP007653	AGAP004097	AGAP002047	AGAP008037		AGAP006054	AGAP005772		AGAP005542	AGAP005934	AGAP009912	AGAP002647
	AGAP003777	AGAP001888	AGAP001320	AGAP004584			AGAP002983	AGAP007380	AGAP004696		AGAP007685	AGAP004109	AGAP002054	AGAP008092		AGAP006103	AGAP005796		AGAP005553	AGAP005935	AGAP010145	AGAP002664
	AGAP003794	AGAP001894	AGAP001341	AGAP004696			AGAP003016	AGAP007399	AGAP004833		AGAP007703	AGAP004194	AGAP002071	AGAP008127		AGAP006104	AGAP005802		AGAP005572	AGAP005942	AGAP010277	AGAP002665
	AGAP003815	AGAP001903	AGAP001343	AGAP004703			AGAP003022	AGAP007501	AGAP004854		AGAP007801	AGAP004212	AGAP002082	AGAP008141		AGAP006162	AGAP005979		AGAP005599	AGAP005971	AGAP010281	AGAP002684
	AGAP003817	AGAP001940	AGAP001361	AGAP004774			AGAP003049	AGAP007523	AGAP004889		AGAP007839	AGAP004227	AGAP002113	AGAP008167		AGAP006202	AGAP006023		AGAP005612	AGAP006026	AGAP010368	AGAP002729
	AGAP003818	AGAP001941	AGAP001368	AGAP004854			AGAP003052	AGAP007525	AGAP004892		AGAP007934	AGAP004264	AGAP002115	AGAP008196		AGAP006254	AGAP006102		AGAP005614	AGAP006030	AGAP010565	AGAP002731
	AGAP003819	AGAP001951	AGAP001372	AGAP004880			AGAP003067	AGAP007530	AGAP005015		AGAP007968	AGAP004281	AGAP002140	AGAP008218		AGAP006377	AGAP006111		AGAP005716	AGAP006037	AGAP010601	AGAP002737
	AGAP003820	AGAP001957	AGAP001375	AGAP004892			AGAP003090	AGAP007532	AGAP005052		AGAP008043	AGAP004297	AGAP002169	AGAP008322		AGAP006380	AGAP006121		AGAP005733	AGAP006090	AGAP010629	AGAP002743
	AGAP003857	AGAP001959	AGAP001380	AGAP004990			AGAP003109	AGAP007538	AGAP005062		AGAP008092	AGAP004307	AGAP002171	AGAP008444		AGAP006422	AGAP006126		AGAP005845	AGAP006115	AGAP010681	AGAP002857
	AGAP003867	AGAP001980	AGAP001382	AGAP004993			AGAP003177	AGAP007547	AGAP005081		AGAP008196	AGAP004308	AGAP002176	AGAP008577		AGAP006614	AGAP006131		AGAP005899	AGAP006178	AGAP010767	AGAP002883
	AGAP003869	AGAP001999	AGAP001394	AGAP005075			AGAP003181	AGAP007551	AGAP005116		AGAP008272	AGAP004372	AGAP002182	AGAP008606		AGAP006632	AGAP006132		AGAP005942	AGAP006235	AGAP010769	AGAP002913
	AGAP003935	AGAP002030	AGAP001396	AGAP005121			AGAP003191	AGAP007636	AGAP005136		AGAP008339	AGAP004382	AGAP002184	AGAP008625		AGAP006719	AGAP006141		AGAP006085	AGAP006241	AGAP010799	AGAP002925
	AGAP003993	AGAP002036	AGAP001401	AGAP005147			AGAP003200	AGAP007667	AGAP005142		AGAP008503	AGAP004407	AGAP002216	AGAP008645		AGAP006795	AGAP006151		AGAP006093	AGAP006255	AGAP010955	AGAP002952
	AGAP004016	AGAP002054	AGAP001411	AGAP005170			AGAP003212	AGAP007696	AGAP005170		AGAP008640	AGAP004434	AGAP002244	AGAP008790		AGAP006799	AGAP006178		AGAP006165	AGAP006261	AGAP011054	AGAP002968
	AGAP004031	AGAP002093	AGAP001413	AGAP005203			AGAP003219	AGAP007713	AGAP005189		AGAP008667	AGAP004504	AGAP002245	AGAP008804		AGAP006819	AGAP006231		AGAP006229	AGAP006280	AGAP011149	AGAP002982
	AGAP004060	AGAP002097	AGAP001417	AGAP005212			AGAP003264	AGAP007738	AGAP005229		AGAP008702	AGAP004563	AGAP002263	AGAP008883		AGAP006831	AGAP006282		AGAP006241	AGAP006283	AGAP011291	AGAP003014
	AGAP004087	AGAP002113	AGAP001438	AGAP005234			AGAP003276	AGAP007754	AGAP005240		AGAP008738	AGAP004589	AGAP002265	AGAP008915		AGAP006946	AGAP006383		AGAP006243	AGAP006408	AGAP011421	AGAP003022
	AGAP004159	AGAP002140	AGAP001450	AGAP005240			AGAP003288	AGAP007777	AGAP005245		AGAP008879	AGAP004596	AGAP002274	AGAP008918		AGAP007054	AGAP006437		AGAP006254	AGAP006464	AGAP011504	AGAP003041
	AGAP004174	AGAP002156	AGAP001452	AGAP005245			AGAP003308	AGAP007791	AGAP005262		AGAP008937	AGAP004597	AGAP002280	AGAP009031		AGAP007062	AGAP006479		AGAP006357	AGAP006494	AGAP011603	AGAP003099
	AGAP004214	AGAP002161	AGAP001455	AGAP005247			AGAP003315	AGAP007864	AGAP005332		AGAP009019	AGAP004657	AGAP002287	AGAP009063		AGAP007111	AGAP006630		AGAP006432	AGAP006509	AGAP011687	AGAP003176
	AGAP004239	AGAP002166	AGAP001480	AGAP005267			AGAP003325	AGAP007878	AGAP005378		AGAP009067	AGAP004725	AGAP002292	AGAP009081		AGAP007140	AGAP006632		AGAP006439	AGAP006546	AGAP011776	AGAP003205
	AGAP004310	AGAP002167	AGAP001482	AGAP005324			AGAP003331	AGAP007944	AGAP005385		AGAP009070	AGAP004774	AGAP002296	AGAP009105		AGAP007203	AGAP006638		AGAP006551	AGAP006570	AGAP012238	AGAP003215
	AGAP004318	AGAP002184	AGAP001488	AGAP005332			AGAP003344	AGAP007957	AGAP005397		AGAP009168	AGAP004798	AGAP002313	AGAP009181		AGAP007259	AGAP006701		AGAP006678	AGAP006669	AGAP012261	AGAP003268
	AGAP004332	AGAP002185	AGAP001491	AGAP005376			AGAP003371	AGAP007967	AGAP005400		AGAP009305	AGAP004833	AGAP002320	AGAP009251		AGAP007312	AGAP006764		AGAP006701	AGAP006706	AGAP012334	AGAP003296
	AGAP004407	AGAP002202	AGAP001493	AGAP005552			AGAP003397	AGAP008000	AGAP005402		AGAP009322	AGAP004840	AGAP002334	AGAP009268		AGAP007381	AGAP006819		AGAP006709	AGAP006707	AGAP012359	AGAP003300
	AGAP004462	AGAP002215	AGAP001497	AGAP005622			AGAP003429	AGAP008001	AGAP005431		AGAP009452	AGAP004887	AGAP002342	AGAP009305		AGAP007393	AGAP006829		AGAP006726	AGAP006767	AGAP012396	AGAP003308
	AGAP004469	AGAP002216	AGAP001500	AGAP005630			AGAP003462	AGAP008015	AGAP005467		AGAP009463	AGAP004892	AGAP002347	AGAP009317		AGAP007421	AGAP006918		AGAP006740	AGAP006784	AGAP012726	AGAP003338
	AGAP004532	AGAP002222	AGAP001502	AGAP005753			AGAP003463	AGAP008016	AGAP005480		AGAP009498	AGAP004909	AGAP002350	AGAP009414		AGAP007501	AGAP006937		AGAP006778	AGAP006819	AGAP012974	AGAP003356
	AGAP004606	AGAP002224	AGAP001505	AGAP005758			AGAP003486	AGAP008039	AGAP005528		AGAP009538	AGAP004960	AGAP002359	AGAP009443		AGAP007523	AGAP006946		AGAP007006	AGAP006884	AGAP012982	AGAP003372
	AGAP004625	AGAP002232	AGAP001506	AGAP005761			AGAP003545	AGAP008078	AGAP005532		AGAP009629	AGAP004967	AGAP002364	AGAP009515		AGAP007538	AGAP007033		AGAP007053	AGAP006950	AGAP013070	AGAP003398
	AGAP004723	AGAP002236	AGAP001509	AGAP005771			AGAP003546	AGAP008127	AGAP005552		AGAP009648	AGAP004990	AGAP002367	AGAP009647		AGAP007551	AGAP007054		AGAP007145	AGAP007165	AGAP013210	AGAP003416
	AGAP004774	AGAP002247	AGAP001511	AGAP005869			AGAP003556	AGAP008132	AGAP005563		AGAP009750	AGAP005035	AGAP002371	AGAP009668		AGAP007686	AGAP007120		AGAP007198	AGAP007209	AGAP013323	AGAP003464
	AGAP004792	AGAP002263	AGAP001523	AGAP005904			AGAP003560	AGAP008184	AGAP005577		AGAP009812	AGAP005057	AGAP002384	AGAP009670		AGAP007765	AGAP007131		AGAP007203	AGAP007211	AGAP013336	AGAP003498
	AGAP004798	AGAP002265	AGAP001544	AGAP005986			AGAP003600	AGAP008185	AGAP005595		AGAP009826	AGAP005132	AGAP002390	AGAP009888		AGAP007812	AGAP007147		AGAP007297	AGAP007348	AGAP013419	AGAP003523
	AGAP004820	AGAP002274	AGAP001548	AGAP005987			AGAP003601	AGAP008237	AGAP005602		AGAP009951	AGAP005155	AGAP002396	AGAP010010		AGAP007828	AGAP007161		AGAP007348	AGAP007399	AGAP013546	AGAP003534
	AGAP004845	AGAP002282	AGAP001601	AGAP006021			AGAP003610	AGAP008264	AGAP005623		AGAP009979	AGAP005245	AGAP002437	AGAP010012		AGAP007833	AGAP007162		AGAP007373	AGAP007501	AGAP013754	AGAP003541
	AGAP004852	AGAP002296	AGAP001606	AGAP006022			AGAP003612	AGAP008273	AGAP005627		AGAP010211	AGAP005279	AGAP002440	AGAP010134		AGAP007862	AGAP007163		AGAP007400	AGAP007522	AGAP028045	AGAP003560
	AGAP004854	AGAP002317	AGAP001621	AGAP006067			AGAP003656	AGAP008327	AGAP005630		AGAP010287	AGAP005287	AGAP002490	AGAP010156		AGAP007892	AGAP007242		AGAP007523	AGAP007523	AGAP028108	AGAP003600
	AGAP004859	AGAP002342	AGAP001622	AGAP006070			AGAP003663	AGAP008330	AGAP005675		AGAP010396	AGAP005325	AGAP002509	AGAP010227		AGAP007901	AGAP007250		AGAP007534	AGAP007563	AGAP028157	AGAP003606
	AGAP004877	AGAP002344	AGAP001650	AGAP006142			AGAP003717	AGAP008385	AGAP005693		AGAP010404	AGAP005344	AGAP002513	AGAP010331		AGAP007913	AGAP007278		AGAP007580	AGAP007575	AGAP012543	AGAP003622
	AGAP004890	AGAP002350	AGAP001658	AGAP006149			AGAP003721	AGAP008443	AGAP005719		AGAP010510	AGAP005393	AGAP002517	AGAP010962		AGAP007928	AGAP007312		AGAP007619	AGAP007611		AGAP003644
	AGAP004993	AGAP002355	AGAP001674	AGAP006255			AGAP003722	AGAP008475	AGAP005728		AGAP010691	AGAP005413	AGAP002547	AGAP011092		AGAP008043	AGAP007361		AGAP007666	AGAP007642		AGAP003652
	AGAP005052	AGAP002362	AGAP001676	AGAP006280			AGAP003731	AGAP008574	AGAP005745		AGAP011118	AGAP005425	AGAP002564	AGAP011150		AGAP008044	AGAP007399		AGAP007668	AGAP007659		AGAP003654
	AGAP005076	AGAP002371	AGAP001678	AGAP006532			AGAP003790	AGAP008680	AGAP005748		AGAP011129	AGAP005437	AGAP002609	AGAP011563		AGAP008073	AGAP007455		AGAP007684	AGAP007686		AGAP003656
	AGAP005108	AGAP002396	AGAP001690	AGAP006601			AGAP003809	AGAP008822	AGAP005758		AGAP011153	AGAP005467	AGAP002613	AGAP011574		AGAP008214	AGAP007501		AGAP007801	AGAP007696		AGAP003663
	AGAP005175	AGAP002399	AGAP001701	AGAP006612			AGAP003810	AGAP008837	AGAP005777		AGAP011157	AGAP005471	AGAP002619	AGAP011582		AGAP008225	AGAP007552		AGAP007849	AGAP007761		AGAP003685
	AGAP005223	AGAP002404	AGAP001703	AGAP006615			AGAP003831	AGAP008877	AGAP005807		AGAP011161	AGAP005507	AGAP002629	AGAP011708		AGAP008288	AGAP007553		AGAP008027	AGAP007768		AGAP003707
	AGAP005234	AGAP002405	AGAP001713	AGAP006632			AGAP003834	AGAP008879	AGAP005832		AGAP011222	AGAP005534	AGAP002647	AGAP011738		AGAP008310	AGAP007565		AGAP008090	AGAP007772		AGAP003733
	AGAP005257	AGAP002428	AGAP001718	AGAP006637			AGAP003867	AGAP008917	AGAP005869		AGAP011331	AGAP005576	AGAP002654	AGAP011832		AGAP008359	AGAP007580		AGAP008108	AGAP007786		AGAP003773
	AGAP005267	AGAP002437	AGAP001721	AGAP006638			AGAP003873	AGAP009116	AGAP005886		AGAP011342	AGAP005599	AGAP002667	AGAP011974		AGAP008491	AGAP007581		AGAP008147	AGAP007848		AGAP003795
	AGAP005273	AGAP002440	AGAP001724	AGAP006645			AGAP003940	AGAP009142	AGAP005910		AGAP011504	AGAP005701	AGAP002668	AGAP012009		AGAP008577	AGAP007584		AGAP008226	AGAP007995		AGAP003800
	AGAP005287	AGAP002491	AGAP001731	AGAP006653			AGAP003972	AGAP009203	AGAP005935		AGAP011582	AGAP005719	AGAP002670	AGAP012014		AGAP008621	AGAP007595		AGAP008249	AGAP008017		AGAP003823
	AGAP005299	AGAP002517	AGAP001747	AGAP006784			AGAP003982	AGAP009210	AGAP006030		AGAP011603	AGAP005748	AGAP002718	AGAP012124		AGAP008641	AGAP007684		AGAP008297	AGAP008039		AGAP003836
	AGAP005332	AGAP002527	AGAP001751	AGAP006818			AGAP004026	AGAP009224	AGAP006040		AGAP011708	AGAP005775	AGAP002729	AGAP012238		AGAP008675	AGAP007722		AGAP008419	AGAP008054		AGAP003841
	AGAP005405	AGAP002533	AGAP001754	AGAP006832			AGAP004031	AGAP009322	AGAP006090		AGAP011716	AGAP005832	AGAP002731	AGAP012339		AGAP008681	AGAP007751		AGAP008516	AGAP008080		AGAP003890
	AGAP005423	AGAP002538	AGAP001759	AGAP006904			AGAP004039	AGAP009441	AGAP006108		AGAP011884	AGAP005961	AGAP002757	AGAP012366		AGAP008720	AGAP007768		AGAP008518	AGAP008109		AGAP003935
	AGAP005432	AGAP002554	AGAP001761	AGAP006914			AGAP004108	AGAP009464	AGAP006139		AGAP011891	AGAP006003	AGAP002787	AGAP012743		AGAP008738	AGAP007813		AGAP008637	AGAP008152		AGAP003936
	AGAP005532	AGAP002564	AGAP001762	AGAP006921			AGAP004143	AGAP009473	AGAP006141		AGAP011940	AGAP006022	AGAP002789	AGAP012859		AGAP008753	AGAP007828		AGAP008656	AGAP008162		AGAP003937
	AGAP005535	AGAP002567	AGAP001773	AGAP006966			AGAP004158	AGAP009491	AGAP006149		AGAP012189	AGAP006063	AGAP002812	AGAP013218		AGAP008773	AGAP007831		AGAP008702	AGAP008191		AGAP003970
	AGAP005538	AGAP002568	AGAP001774	AGAP007038			AGAP004164	AGAP009545	AGAP006178		AGAP012374	AGAP006070	AGAP002821	AGAP013333		AGAP008797	AGAP007841		AGAP008861	AGAP008310		AGAP003983
	AGAP005544	AGAP002588	AGAP001776	AGAP007082			AGAP004192	AGAP009570	AGAP006216		AGAP012592	AGAP006115	AGAP002837	AGAP013481		AGAP008829	AGAP007977		AGAP008883	AGAP008322		AGAP003995
	AGAP005552	AGAP002594	AGAP001782	AGAP007119			AGAP004196	AGAP010389	AGAP006229		AGAP012888	AGAP006182	AGAP002869	AGAP028015		AGAP008887	AGAP007995		AGAP008932	AGAP008408		AGAP003999
	AGAP005621	AGAP002603	AGAP001783	AGAP007135			AGAP004212	AGAP010640	AGAP006254		AGAP012993	AGAP006193	AGAP002878	AGAP028164		AGAP009054	AGAP008020		AGAP009034	AGAP008410		AGAP004103
	AGAP005625	AGAP002606	AGAP001796	AGAP007160			AGAP004294	AGAP010683	AGAP006344		AGAP013079	AGAP006253	AGAP002902			AGAP009150	AGAP008036		AGAP009081	AGAP008617		AGAP004159
	AGAP005728	AGAP002613	AGAP001797	AGAP007293			AGAP004296	AGAP010720	AGAP006386		AGAP013362	AGAP006279	AGAP002906			AGAP009154	AGAP008053		AGAP009114	AGAP008666		AGAP004163
	AGAP005742	AGAP002646	AGAP001799	AGAP007312			AGAP004307	AGAP010728	AGAP006432		AGAP013419	AGAP006366	AGAP002908			AGAP009168	AGAP008160		AGAP009188	AGAP008749		AGAP004192
	AGAP005748	AGAP002647	AGAP001802	AGAP007315			AGAP004312	AGAP010782	AGAP006456		AGAP013524	AGAP006439	AGAP002929			AGAP009200	AGAP008192		AGAP009264	AGAP008862		AGAP004209
	AGAP005761	AGAP002652	AGAP001804	AGAP007339			AGAP004317	AGAP010867	AGAP006479		AGAP013542	AGAP006462	AGAP002935			AGAP009260	AGAP008196		AGAP009268	AGAP008921		AGAP004274
	AGAP005772	AGAP002662	AGAP001805	AGAP007362			AGAP004338	AGAP010870	AGAP006494		AGAP028050	AGAP006501	AGAP002936			AGAP009305	AGAP008315		AGAP009269	AGAP008929		AGAP004312
	AGAP005848	AGAP002668	AGAP001806	AGAP007392			AGAP004362	AGAP011163	AGAP006501		AGAP028108	AGAP006509	AGAP002951			AGAP009311	AGAP008499		AGAP009278	AGAP009031		AGAP004327
	AGAP005920	AGAP002718	AGAP001810	AGAP007523			AGAP004380	AGAP011185	AGAP006536		AGAP028125	AGAP006522	AGAP002959			AGAP009343	AGAP008637		AGAP009305	AGAP009117		AGAP004340
	AGAP005986	AGAP002729	AGAP001823	AGAP007563			AGAP004418	AGAP011245	AGAP006609		AGAP028139	AGAP006569	AGAP002968			AGAP009414	AGAP008647		AGAP009333	AGAP009156		AGAP004396
	AGAP005987	AGAP002737	AGAP001886	AGAP007609			AGAP004435	AGAP011351	AGAP006678		AGAP028157	AGAP006585	AGAP002971			AGAP009415	AGAP008666		AGAP009444	AGAP009188		AGAP004431
	AGAP005998	AGAP002752	AGAP001891	AGAP007610			AGAP004437	AGAP011364	AGAP006701			AGAP006601	AGAP002983			AGAP009447	AGAP008704		AGAP009492	AGAP009209		AGAP004460
	AGAP006021	AGAP002757	AGAP001894	AGAP007611			AGAP004461	AGAP011373	AGAP006733			AGAP006609	AGAP002990			AGAP009464	AGAP008720		AGAP009496	AGAP009415		AGAP004464
	AGAP006043	AGAP002767	AGAP001913	AGAP007620			AGAP004490	AGAP011423	AGAP006795			AGAP006614	AGAP002994			AGAP009526	AGAP008756		AGAP009535	AGAP009429		AGAP004519
	AGAP006067	AGAP002771	AGAP001928	AGAP007629			AGAP004543	AGAP011445	AGAP006878			AGAP006680	AGAP003016			AGAP009595	AGAP008761		AGAP009602	AGAP009570		AGAP004531
	AGAP006101	AGAP002812	AGAP001935	AGAP007642			AGAP004737	AGAP011504	AGAP006918			AGAP006755	AGAP003019			AGAP009627	AGAP008827		AGAP009605	AGAP009572		AGAP004597
	AGAP006117	AGAP002822	AGAP001941	AGAP007653			AGAP004742	AGAP011627	AGAP006966			AGAP006772	AGAP003021			AGAP009652	AGAP008898		AGAP009616	AGAP009582		AGAP004609
	AGAP006118	AGAP002829	AGAP001956	AGAP007696			AGAP004754	AGAP011845	AGAP007021			AGAP006782	AGAP003039			AGAP009665	AGAP008930		AGAP009868	AGAP009750		AGAP004665
	AGAP006141	AGAP002841	AGAP001974	AGAP007790			AGAP004784	AGAP011888	AGAP007053			AGAP006831	AGAP003040			AGAP009670	AGAP009094		AGAP009954	AGAP009773		AGAP004672
	AGAP006142	AGAP002857	AGAP001980	AGAP007823			AGAP004801	AGAP012012	AGAP007054			AGAP006884	AGAP003043			AGAP009791	AGAP009128		AGAP010038	AGAP009865		AGAP004703
	AGAP006151	AGAP002878	AGAP001981	AGAP007835			AGAP004811	AGAP012194	AGAP007088			AGAP006936	AGAP003069			AGAP009833	AGAP009168		AGAP010053	AGAP009888		AGAP004731
	AGAP006179	AGAP002889	AGAP001993	AGAP007839			AGAP004859	AGAP012204	AGAP007169			AGAP006966	AGAP003087			AGAP009935	AGAP009172		AGAP010141	AGAP009946		AGAP004738
	AGAP006181	AGAP002891	AGAP002003	AGAP007864			AGAP004892	AGAP012981	AGAP007211			AGAP007062	AGAP003124			AGAP010007	AGAP009189		AGAP010287	AGAP009954		AGAP004797
	AGAP006202	AGAP002898	AGAP002012	AGAP007881			AGAP004910	AGAP013070	AGAP007217			AGAP007085	AGAP003134			AGAP010066	AGAP009203		AGAP010347	AGAP010010		AGAP004809
	AGAP006216	AGAP002908	AGAP002015	AGAP007887			AGAP005015	AGAP013145	AGAP007312			AGAP007093	AGAP003138			AGAP010187	AGAP009227		AGAP010421	AGAP010066		AGAP004846
	AGAP006241	AGAP002909	AGAP002024	AGAP007889			AGAP005018	AGAP013215	AGAP007378			AGAP007111	AGAP003156			AGAP010257	AGAP009296		AGAP010607	AGAP010249		AGAP004919
	AGAP006328	AGAP002947	AGAP002030	AGAP007939			AGAP005029	AGAP013228	AGAP007382			AGAP007157	AGAP003165			AGAP010405	AGAP009343		AGAP010726	AGAP010287		AGAP004938
	AGAP006358	AGAP002951	AGAP002032	AGAP007943			AGAP005035	AGAP013323	AGAP007396			AGAP007160	AGAP003179			AGAP010565	AGAP009363		AGAP010767	AGAP010365		AGAP005044
	AGAP006398	AGAP002955	AGAP002047	AGAP007963			AGAP005038	AGAP013427	AGAP007401			AGAP007265	AGAP003181			AGAP010600	AGAP009452		AGAP010794	AGAP010502		AGAP005075
	AGAP006494	AGAP002958	AGAP002053	AGAP007966			AGAP005076	AGAP027998	AGAP007485			AGAP007306	AGAP003184			AGAP010629	AGAP009535		AGAP010864	AGAP010629		AGAP005114
	AGAP006509	AGAP002969	AGAP002054	AGAP007968			AGAP005100	AGAP028006	AGAP007532			AGAP007309	AGAP003191			AGAP010676	AGAP009582		AGAP011059	AGAP010711		AGAP005171
	AGAP006518	AGAP002983	AGAP002076	AGAP007980			AGAP005103	AGAP028050	AGAP007550			AGAP007315	AGAP003199			AGAP010683	AGAP009584		AGAP011076	AGAP010743		AGAP005174
	AGAP006528	AGAP002984	AGAP002077	AGAP008034			AGAP005121	AGAP028090	AGAP007563			AGAP007403	AGAP003200			AGAP010691	AGAP009597		AGAP011118	AGAP010755		AGAP005245
	AGAP006637	AGAP003003	AGAP002084	AGAP008043			AGAP005155		AGAP007569			AGAP007530	AGAP003205			AGAP010720	AGAP009618		AGAP011123	AGAP010770		AGAP005252
	AGAP006645	AGAP003008	AGAP002086	AGAP008136			AGAP005245		AGAP007591			AGAP007538	AGAP003212			AGAP010940	AGAP009670		AGAP011157	AGAP010824		AGAP005302
	AGAP006740	AGAP003020	AGAP002114	AGAP008158			AGAP005252		AGAP007643			AGAP007562	AGAP003257			AGAP011159	AGAP009861		AGAP011190	AGAP010893		AGAP005378
	AGAP006747	AGAP003021	AGAP002115	AGAP008237			AGAP005267		AGAP007736			AGAP007563	AGAP003274			AGAP011245	AGAP009935		AGAP011250	AGAP010963		AGAP005410
	AGAP006755	AGAP003040	AGAP002140	AGAP008272			AGAP005360		AGAP007751			AGAP007599	AGAP003276			AGAP011280	AGAP009950		AGAP011295	AGAP010965		AGAP005462
	AGAP006772	AGAP003090	AGAP002159	AGAP008280			AGAP005364		AGAP007768			AGAP007713	AGAP003308			AGAP011364	AGAP009979		AGAP011345	AGAP011110		AGAP005471
	AGAP006773	AGAP003106	AGAP002166	AGAP008304			AGAP005376		AGAP007796			AGAP007721	AGAP003316			AGAP011551	AGAP010053		AGAP011353	AGAP011119		AGAP005477
	AGAP006780	AGAP003138	AGAP002167	AGAP008409			AGAP005404		AGAP007801			AGAP007732	AGAP003325			AGAP011599	AGAP010066		AGAP011373	AGAP011331		AGAP005507
	AGAP006784	AGAP003179	AGAP002169	AGAP008417			AGAP005423		AGAP007851			AGAP007742	AGAP003328			AGAP011635	AGAP010143		AGAP011424	AGAP011353		AGAP005609
	AGAP006795	AGAP003181	AGAP002170	AGAP008499			AGAP005432		AGAP007864			AGAP007761	AGAP003358			AGAP011687	AGAP010187		AGAP011687	AGAP011369		AGAP005611
	AGAP006884	AGAP003201	AGAP002202	AGAP008597			AGAP005467		AGAP007892			AGAP007771	AGAP003402			AGAP011733	AGAP010189		AGAP011690	AGAP011370		AGAP005617
	AGAP006909	AGAP003212	AGAP002224	AGAP008648			AGAP005471		AGAP008007			AGAP007777	AGAP003419			AGAP011829	AGAP010226		AGAP011698	AGAP011376		AGAP005712
	AGAP006921	AGAP003219	AGAP002235	AGAP008688			AGAP005528		AGAP008040			AGAP007786	AGAP003424			AGAP011833	AGAP010258		AGAP011733	AGAP011503		AGAP005733
	AGAP006933	AGAP003289	AGAP002241	AGAP008724			AGAP005536		AGAP008075			AGAP007862	AGAP003445			AGAP011898	AGAP010264		AGAP011792	AGAP011551		AGAP005772
	AGAP006963	AGAP003296	AGAP002243	AGAP008738			AGAP005552		AGAP008098			AGAP007897	AGAP003453			AGAP011904	AGAP010286		AGAP011798	AGAP011580		AGAP005774
	AGAP007041	AGAP003303	AGAP002245	AGAP008740			AGAP005577		AGAP008137			AGAP007901	AGAP003488			AGAP011960	AGAP010297		AGAP011838	AGAP011677		AGAP005782
	AGAP007104	AGAP003313	AGAP002265	AGAP008794			AGAP005599		AGAP008167			AGAP007939	AGAP003506			AGAP011972	AGAP010368		AGAP011845	AGAP011881		AGAP005860
	AGAP007201	AGAP003325	AGAP002272	AGAP008806			AGAP005600		AGAP008175			AGAP007970	AGAP003509			AGAP012030	AGAP010375		AGAP011883	AGAP011888		AGAP005861
	AGAP007211	AGAP003334	AGAP002276	AGAP008821			AGAP005617		AGAP008192			AGAP007975	AGAP003513			AGAP012054	AGAP010517		AGAP011890	AGAP011890		AGAP005891
	AGAP007242	AGAP003343	AGAP002280	AGAP008843			AGAP005744		AGAP008195			AGAP007977	AGAP003532			AGAP012177	AGAP010563		AGAP011896	AGAP011945		AGAP005904
	AGAP007315	AGAP003358	AGAP002282	AGAP008879			AGAP005761		AGAP008226			AGAP008017	AGAP003580			AGAP012251	AGAP010672		AGAP011954	AGAP011954		AGAP005926
	AGAP007317	AGAP003369	AGAP002284	AGAP008895			AGAP005762		AGAP008228			AGAP008027	AGAP003582			AGAP012370	AGAP010698		AGAP012006	AGAP011960		AGAP005934
	AGAP007361	AGAP003412	AGAP002287	AGAP008905			AGAP005807		AGAP008237			AGAP008040	AGAP003586			AGAP012587	AGAP010719		AGAP012009	AGAP012038		AGAP005937
	AGAP007366	AGAP003413	AGAP002289	AGAP008915			AGAP005818		AGAP008249			AGAP008051	AGAP003596			AGAP012608	AGAP010753		AGAP012067	AGAP012042		AGAP005949
	AGAP007378	AGAP003421	AGAP002296	AGAP008937			AGAP005860		AGAP008272			AGAP008080	AGAP003623			AGAP012780	AGAP010780		AGAP012154	AGAP012139		AGAP005980
	AGAP007460	AGAP003453	AGAP002308	AGAP008969			AGAP005920		AGAP008286			AGAP008088	AGAP003656			AGAP012843	AGAP010792		AGAP012248	AGAP012140		AGAP006009
	AGAP007503	AGAP003475	AGAP002328	AGAP008990			AGAP005931		AGAP008302			AGAP008113	AGAP003662			AGAP012859	AGAP010794		AGAP012307	AGAP012146		AGAP006026
	AGAP007531	AGAP003485	AGAP002334	AGAP009031			AGAP005948		AGAP008335			AGAP008175	AGAP003669			AGAP012944	AGAP010799		AGAP012359	AGAP012250		AGAP006032
	AGAP007538	AGAP003509	AGAP002340	AGAP009054			AGAP005999		AGAP008493			AGAP008184	AGAP003675			AGAP012966	AGAP011159		AGAP012370	AGAP012314		AGAP006037
	AGAP007547	AGAP003513	AGAP002344	AGAP009133			AGAP006044		AGAP008495			AGAP008197	AGAP003678			AGAP013054	AGAP011295		AGAP012418	AGAP012363		AGAP006042
	AGAP007569	AGAP003532	AGAP002351	AGAP009163			AGAP006101		AGAP008532			AGAP008214	AGAP003685			AGAP013124	AGAP011350		AGAP012454	AGAP012370		AGAP006054
	AGAP007595	AGAP003539	AGAP002352	AGAP009168			AGAP006104		AGAP008575			AGAP008225	AGAP003702			AGAP013184	AGAP011363		AGAP012508	AGAP012437		AGAP006090
	AGAP007629	AGAP003556	AGAP002355	AGAP009205			AGAP006128		AGAP008577			AGAP008286	AGAP003713			AGAP013189	AGAP011423		AGAP012529	AGAP012443		AGAP006093
	AGAP007636	AGAP003586	AGAP002357	AGAP009224			AGAP006141		AGAP008606			AGAP008304	AGAP003718			AGAP013283	AGAP011582		AGAP012570	AGAP012468		AGAP006097
	AGAP007653	AGAP003596	AGAP002364	AGAP009313			AGAP006149		AGAP008640			AGAP008317	AGAP003726			AGAP013288	AGAP011599		AGAP012592	AGAP012745		AGAP006117
	AGAP007738	AGAP003597	AGAP002374	AGAP009363			AGAP006186		AGAP008697			AGAP008345	AGAP003730			AGAP013294	AGAP011677		AGAP012747	AGAP012993		AGAP006132
	AGAP007751	AGAP003608	AGAP002381	AGAP009415			AGAP006209		AGAP008699			AGAP008385	AGAP003731			AGAP013376	AGAP011687		AGAP012981	AGAP013000		AGAP006138
	AGAP007761	AGAP003623	AGAP002390	AGAP009443			AGAP006225		AGAP008727			AGAP008403	AGAP003744			AGAP013400	AGAP011717		AGAP013002	AGAP013023		AGAP006178
	AGAP007781	AGAP003669	AGAP002396	AGAP009498			AGAP006238		AGAP008762			AGAP008408	AGAP003753			AGAP013419	AGAP011756		AGAP013185	AGAP013112		AGAP006184
	AGAP007836	AGAP003687	AGAP002401	AGAP009545			AGAP006253		AGAP008816			AGAP008409	AGAP003767			AGAP013427	AGAP011779		AGAP013219	AGAP013119		AGAP006186
	AGAP007841	AGAP003702	AGAP002413	AGAP009777			AGAP006260		AGAP008821			AGAP008438	AGAP003768			AGAP013492	AGAP011833		AGAP013283	AGAP013129		AGAP006192
	AGAP007885	AGAP003713	AGAP002424	AGAP009826			AGAP006377		AGAP008917			AGAP008440	AGAP003773			AGAP013747	AGAP011898		AGAP013288	AGAP013180		AGAP006243
	AGAP007892	AGAP003731	AGAP002426	AGAP009833			AGAP006494		AGAP008924			AGAP008533	AGAP003790			AGAP028006	AGAP011960		AGAP013294	AGAP013255		AGAP006255
	AGAP007920	AGAP003734	AGAP002437	AGAP009863			AGAP006522		AGAP008934			AGAP008557	AGAP003794				AGAP011973		AGAP013312	AGAP013730		AGAP006282
	AGAP007980	AGAP003742	AGAP002459	AGAP009979			AGAP006573		AGAP009006			AGAP008597	AGAP003796				AGAP012037		AGAP013334	AGAP013742		AGAP006400
	AGAP007998	AGAP003751	AGAP002465	AGAP010007			AGAP006637		AGAP009019			AGAP008600	AGAP003820				AGAP012071		AGAP013336	AGAP028198		AGAP006441
	AGAP008015	AGAP003777	AGAP002500	AGAP010075			AGAP006678		AGAP009081			AGAP008640	AGAP003823				AGAP012072		AGAP013502			AGAP006499
	AGAP008027	AGAP003794	AGAP002509	AGAP010137			AGAP006686		AGAP009091			AGAP008704	AGAP003839				AGAP012179		AGAP013534			AGAP006518
	AGAP008033	AGAP003818	AGAP002533	AGAP010147			AGAP006733		AGAP009106			AGAP008761	AGAP003841				AGAP012304		AGAP013755			AGAP006528
	AGAP008037	AGAP003823	AGAP002534	AGAP010157			AGAP006745		AGAP009127			AGAP008762	AGAP003857				AGAP012352		AGAP013763			AGAP006609
	AGAP008051	AGAP003834	AGAP002549	AGAP010159			AGAP006766		AGAP009154			AGAP008804	AGAP003867				AGAP012359		AGAP027980			AGAP006612
	AGAP008099	AGAP003854	AGAP002554	AGAP010166			AGAP006772		AGAP009156			AGAP008816	AGAP003877				AGAP012461		AGAP028095			AGAP006645
	AGAP008111	AGAP003869	AGAP002564	AGAP010206			AGAP006782		AGAP009210			AGAP008838	AGAP003884				AGAP012494		AGAP028130			AGAP006706
	AGAP008122	AGAP003873	AGAP002567	AGAP010217			AGAP006818		AGAP009252			AGAP008846	AGAP003907				AGAP012500					AGAP006740
	AGAP008156	AGAP003877	AGAP002569	AGAP010229			AGAP006819		AGAP009260			AGAP008905	AGAP003914				AGAP012515					AGAP006757
	AGAP008167	AGAP003900	AGAP002579	AGAP010239			AGAP006828		AGAP009268			AGAP008918	AGAP003917				AGAP012516					AGAP006766
	AGAP008178	AGAP003917	AGAP002588	AGAP010242			AGAP006832		AGAP009317			AGAP008931	AGAP003922				AGAP012818					AGAP006778
	AGAP008185	AGAP003938	AGAP002607	AGAP010257			AGAP006834		AGAP009320			AGAP008974	AGAP003939				AGAP012843					AGAP006789
	AGAP008227	AGAP003942	AGAP002609	AGAP010258			AGAP006880		AGAP009334			AGAP009031	AGAP003940				AGAP012952					AGAP006812
	AGAP008249	AGAP003968	AGAP002630	AGAP010306			AGAP006904		AGAP009385			AGAP009063	AGAP003942				AGAP012990					AGAP006831
	AGAP008258	AGAP003982	AGAP002647	AGAP010328			AGAP006916		AGAP009414			AGAP009087	AGAP003988				AGAP012996					AGAP006865
	AGAP008280	AGAP003987	AGAP002652	AGAP010356			AGAP006921		AGAP009443			AGAP009094	AGAP004022				AGAP013092					AGAP006903
	AGAP008286	AGAP004050	AGAP002656	AGAP010462			AGAP006950		AGAP009473			AGAP009176	AGAP004023				AGAP013333					AGAP006918
	AGAP008321	AGAP004059	AGAP002667	AGAP010587			AGAP006966		AGAP009636			AGAP009181	AGAP004033				AGAP013342					AGAP006944
	AGAP008363	AGAP004063	AGAP002668	AGAP010629			AGAP007006		AGAP009647			AGAP009199	AGAP004059				AGAP013348					AGAP006963
	AGAP008416	AGAP004071	AGAP002670	AGAP010631			AGAP007021		AGAP009670			AGAP009203	AGAP004060				AGAP013419					AGAP006991
	AGAP008473	AGAP004087	AGAP002679	AGAP010639			AGAP007050		AGAP009693			AGAP009222	AGAP004065				AGAP013543					AGAP006993
	AGAP008577	AGAP004098	AGAP002688	AGAP010726			AGAP007085		AGAP009750			AGAP009268	AGAP004086				AGAP013747					AGAP007000
	AGAP008598	AGAP004104	AGAP002690	AGAP010727			AGAP007087		AGAP009777			AGAP009452	AGAP004098				AGAP028130					AGAP007001
	AGAP008600	AGAP004128	AGAP002721	AGAP011129			AGAP007121		AGAP009828			AGAP009470	AGAP004119				AGAP028187					AGAP007006
	AGAP008719	AGAP004134	AGAP002728	AGAP011161			AGAP007131		AGAP009879			AGAP009570	AGAP004134									AGAP007021
	AGAP008730	AGAP004142	AGAP002743	AGAP011245			AGAP007204		AGAP009882			AGAP009629	AGAP004136									AGAP007026
	AGAP008803	AGAP004144	AGAP002752	AGAP011310			AGAP007293		AGAP009958			AGAP009687	AGAP004145									AGAP007056
	AGAP008806	AGAP004159	AGAP002757	AGAP011356			AGAP007306		AGAP010144			AGAP009743	AGAP004159									AGAP007064
	AGAP008832	AGAP004161	AGAP002759	AGAP011532			AGAP007317		AGAP010160			AGAP009826	AGAP004164									AGAP007076
	AGAP008837	AGAP004204	AGAP002761	AGAP011551			AGAP007320		AGAP010206			AGAP009837	AGAP004176									AGAP007106
	AGAP008916	AGAP004273	AGAP002767	AGAP011583			AGAP007333		AGAP010234			AGAP009859	AGAP004188									AGAP007137
	AGAP008917	AGAP004294	AGAP002782	AGAP011687			AGAP007362		AGAP010241			AGAP009931	AGAP004192									AGAP007211
	AGAP008922	AGAP004311	AGAP002788	AGAP011716			AGAP007365		AGAP010261			AGAP009935	AGAP004227									AGAP007250
	AGAP008985	AGAP004312	AGAP002800	AGAP011840			AGAP007488		AGAP010277			AGAP009954	AGAP004237									AGAP007302
	AGAP009075	AGAP004362	AGAP002829	AGAP011845			AGAP007531		AGAP010328			AGAP009975	AGAP004239									AGAP007303
	AGAP009114	AGAP004372	AGAP002830	AGAP012018			AGAP007532		AGAP010331			AGAP010147	AGAP004247									AGAP007312
	AGAP009182	AGAP004400	AGAP002837	AGAP012037			AGAP007552		AGAP010357			AGAP010163	AGAP004263									AGAP007317
	AGAP009187	AGAP004451	AGAP002848	AGAP012038			AGAP007563		AGAP010438			AGAP010171	AGAP004264									AGAP007343
	AGAP009203	AGAP004478	AGAP002869	AGAP012138			AGAP007565		AGAP010445			AGAP010174	AGAP004280									AGAP007354
	AGAP009238	AGAP004484	AGAP002883	AGAP012162			AGAP007579		AGAP010488			AGAP010188	AGAP004286									AGAP007361
	AGAP009246	AGAP004486	AGAP002884	AGAP012207			AGAP007599		AGAP010510			AGAP010239	AGAP004290									AGAP007362
	AGAP009268	AGAP004489	AGAP002908	AGAP012285			AGAP007659		AGAP010557			AGAP010241	AGAP004298									AGAP007501
	AGAP009283	AGAP004497	AGAP002909	AGAP012396			AGAP007672		AGAP010585			AGAP010261	AGAP004300									AGAP007581
	AGAP009313	AGAP004508	AGAP002921	AGAP012592			AGAP007686		AGAP010598			AGAP010331	AGAP004315									AGAP007611
	AGAP009363	AGAP004516	AGAP002922	AGAP012745			AGAP007703		AGAP010789			AGAP010343	AGAP004349									AGAP007621
	AGAP009466	AGAP004531	AGAP002926	AGAP012766			AGAP007754		AGAP010892			AGAP010445	AGAP004371									AGAP007666
	AGAP009473	AGAP004532	AGAP002927	AGAP012915			AGAP007771		AGAP010983			AGAP010476	AGAP004372									AGAP007683
	AGAP009476	AGAP004535	AGAP002929	AGAP013079			AGAP007781		AGAP011057			AGAP010590	AGAP004374									AGAP007684
	AGAP009545	AGAP004546	AGAP002936	AGAP013112			AGAP007833		AGAP011108			AGAP010683	AGAP004397									AGAP007689
	AGAP009650	AGAP004551	AGAP002945	AGAP013117			AGAP007835		AGAP011164			AGAP010706	AGAP004410									AGAP007717
	AGAP009790	AGAP004563	AGAP002947	AGAP013180			AGAP007864		AGAP011188			AGAP010716	AGAP004437									AGAP007740
	AGAP010062	AGAP004592	AGAP002957	AGAP013192			AGAP007872		AGAP011245			AGAP010733	AGAP004457									AGAP007761
	AGAP010137	AGAP004631	AGAP002959	AGAP013250			AGAP007885		AGAP011310			AGAP010792	AGAP004463									AGAP007796
	AGAP010147	AGAP004661	AGAP002962	AGAP013255			AGAP007889		AGAP011351			AGAP010863	AGAP004486									AGAP007808
	AGAP010156	AGAP004744	AGAP002968	AGAP013286			AGAP007892		AGAP011367			AGAP010881	AGAP004492									AGAP007843
	AGAP010157	AGAP004774	AGAP002969	AGAP013499			AGAP007940		AGAP011590			AGAP010983	AGAP004516									AGAP007852
	AGAP010171	AGAP004792	AGAP002970	AGAP013511			AGAP007949		AGAP011599			AGAP011065	AGAP004519									AGAP007871
	AGAP010206	AGAP004805	AGAP002996	AGAP028138			AGAP007975		AGAP011716			AGAP011092	AGAP004560									AGAP007872
	AGAP010226	AGAP004845	AGAP003003	AGAP028141			AGAP008037		AGAP011725			AGAP011308	AGAP004588									AGAP007913
	AGAP010242	AGAP004846	AGAP003014	AGAP028201			AGAP008080		AGAP011838			AGAP011310	AGAP004591									AGAP007926
	AGAP010264	AGAP004853	AGAP003016				AGAP008117		AGAP011904			AGAP011374	AGAP004597									AGAP007932
	AGAP010346	AGAP004854	AGAP003017				AGAP008122		AGAP011918			AGAP011435	AGAP004609									AGAP007940
	AGAP010373	AGAP004867	AGAP003021				AGAP008184		AGAP011964			AGAP011583	AGAP004631									AGAP007967
	AGAP010386	AGAP004880	AGAP003027				AGAP008185		AGAP012128			AGAP011599	AGAP004660									AGAP007970
	AGAP010397	AGAP004894	AGAP003039				AGAP008193		AGAP012194			AGAP011687	AGAP004696									AGAP007995
	AGAP010403	AGAP004915	AGAP003060				AGAP008195		AGAP012304			AGAP011832	AGAP004750									AGAP008039
	AGAP010445	AGAP004938	AGAP003074				AGAP008272		AGAP012306			AGAP011852	AGAP004811									AGAP008090
	AGAP010502	AGAP004949	AGAP003090				AGAP008310		AGAP012358			AGAP011881	AGAP004890									AGAP008166
	AGAP010510	AGAP004953	AGAP003091				AGAP008327		AGAP012370			AGAP011888	AGAP004892									AGAP008214
	AGAP010579	AGAP004967	AGAP003106				AGAP008336		AGAP012587			AGAP011904	AGAP004915									AGAP008286
	AGAP010706	AGAP004977	AGAP003109				AGAP008339		AGAP012759			AGAP011924	AGAP004919									AGAP008304
	AGAP010719	AGAP004990	AGAP003114				AGAP008356		AGAP012910			AGAP012104	AGAP004964									AGAP008314
	AGAP010866	AGAP005004	AGAP003138				AGAP008432		AGAP012982			AGAP012146	AGAP004967									AGAP008345
	AGAP010955	AGAP005015	AGAP003153				AGAP008449		AGAP013002			AGAP012154	AGAP004990									AGAP008393
	AGAP010965	AGAP005020	AGAP003154				AGAP008501		AGAP013070			AGAP012168	AGAP005009									AGAP008432
	AGAP011083	AGAP005029	AGAP003162				AGAP008503		AGAP013093			AGAP012184	AGAP005015									AGAP008499
	AGAP011110	AGAP005035	AGAP003184				AGAP008596		AGAP013145			AGAP012207	AGAP005022									AGAP008533
	AGAP011118	AGAP005052	AGAP003192				AGAP008633		AGAP013180			AGAP012238	AGAP005032									AGAP008541
	AGAP011176	AGAP005061	AGAP003201				AGAP008640		AGAP013181			AGAP012307	AGAP005046									AGAP008578
	AGAP011190	AGAP005062	AGAP003205				AGAP008688		AGAP013210			AGAP012320	AGAP005052									AGAP008593
	AGAP011200	AGAP005071	AGAP003212				AGAP008738		AGAP013294			AGAP012327	AGAP005053									AGAP008597
	AGAP011286	AGAP005081	AGAP003231				AGAP008762		AGAP013306			AGAP012358	AGAP005057									AGAP008632
	AGAP011291	AGAP005108	AGAP003232				AGAP008785		AGAP013312			AGAP012361	AGAP005062									AGAP008704
	AGAP011310	AGAP005121	AGAP003250				AGAP008790		AGAP013323			AGAP012536	AGAP005088									AGAP008721
	AGAP011354	AGAP005127	AGAP003252				AGAP008821		AGAP013334			AGAP012718	AGAP005091									AGAP008761
	AGAP011364	AGAP005166	AGAP003263				AGAP008843		AGAP013345			AGAP012915	AGAP005108									AGAP008804
	AGAP011376	AGAP005209	AGAP003268				AGAP008862		AGAP013348			AGAP012990	AGAP005114									AGAP008849
	AGAP011447	AGAP005227	AGAP003274				AGAP008879		AGAP013383			AGAP013054	AGAP005131									AGAP008886
	AGAP011570	AGAP005236	AGAP003289				AGAP008898		AGAP013419			AGAP013283	AGAP005142									AGAP008889
	AGAP011574	AGAP005254	AGAP003308				AGAP008921		AGAP013422			AGAP013286	AGAP005147									AGAP008929
	AGAP011580	AGAP005267	AGAP003309				AGAP008937		AGAP013502			AGAP013469	AGAP005175									AGAP008932
	AGAP011603	AGAP005272	AGAP003315				AGAP008973		AGAP013534			AGAP013724	AGAP005196									AGAP008985
	AGAP011618	AGAP005279	AGAP003334				AGAP008983		AGAP028006			AGAP028090	AGAP005227									AGAP009067
	AGAP011627	AGAP005322	AGAP003337				AGAP008985		AGAP028142			AGAP028095	AGAP005237									AGAP009105
	AGAP011629	AGAP005324	AGAP003338				AGAP009024					AGAP028139	AGAP005251									AGAP009208
	AGAP011730	AGAP005325	AGAP003349				AGAP009037						AGAP005263									AGAP009260
	AGAP011738	AGAP005332	AGAP003352				AGAP009040						AGAP005267									AGAP009276
	AGAP011756	AGAP005374	AGAP003387				AGAP009156						AGAP005322									AGAP009289
	AGAP011775	AGAP005375	AGAP003402				AGAP009176						AGAP005324									AGAP009291
	AGAP011792	AGAP005376	AGAP003405				AGAP009187						AGAP005325									AGAP009313
	AGAP011832	AGAP005380	AGAP003408				AGAP009205						AGAP005400									AGAP009325
	AGAP011840	AGAP005391	AGAP003415				AGAP009222						AGAP005423									AGAP009347
	AGAP011904	AGAP005402	AGAP003418				AGAP009224						AGAP005467									AGAP009359
	AGAP011971	AGAP005405	AGAP003421				AGAP009238						AGAP005470									AGAP009380
	AGAP011996	AGAP005416	AGAP003429				AGAP009252						AGAP005480									AGAP009451
	AGAP012005	AGAP005418	AGAP003430				AGAP009261						AGAP005497									AGAP009489
	AGAP012013	AGAP005545	AGAP003457				AGAP009276						AGAP005507									AGAP009496
	AGAP012014	AGAP005552	AGAP003462				AGAP009277						AGAP005513									AGAP009572
	AGAP012113	AGAP005559	AGAP003471				AGAP009283						AGAP005563									AGAP009577
	AGAP012162	AGAP005578	AGAP003477				AGAP009305						AGAP005565									AGAP009583
	AGAP012227	AGAP005589	AGAP003485				AGAP009307						AGAP005574									AGAP009597
	AGAP012310	AGAP005599	AGAP003488				AGAP009317						AGAP005617									AGAP009605
	AGAP012370	AGAP005611	AGAP003492				AGAP009325						AGAP005625									AGAP009622
	AGAP012374	AGAP005622	AGAP003502				AGAP009330						AGAP005628									AGAP009665
	AGAP012445	AGAP005623	AGAP003513				AGAP009363						AGAP005643									AGAP009730
	AGAP012729	AGAP005624	AGAP003521				AGAP009382						AGAP005675									AGAP009773
	AGAP012893	AGAP005625	AGAP003539				AGAP009401						AGAP005719									AGAP009824
	AGAP012981	AGAP005627	AGAP003545				AGAP009491						AGAP005771									AGAP009826
	AGAP012996	AGAP005675	AGAP003553				AGAP009524						AGAP005772									AGAP009837
	AGAP013122	AGAP005712	AGAP003556				AGAP009653						AGAP005775									AGAP009868
	AGAP013202	AGAP005719	AGAP003576				AGAP009662						AGAP005832									AGAP009879
	AGAP013210	AGAP005728	AGAP003580				AGAP009790						AGAP005855									AGAP009888
	AGAP013250	AGAP005745	AGAP003586				AGAP009850						AGAP005857									AGAP009896
	AGAP013262	AGAP005757	AGAP003588				AGAP009951						AGAP005861									AGAP009974
	AGAP013348	AGAP005761	AGAP003596				AGAP009954						AGAP005869									AGAP009981
	AGAP013492	AGAP005772	AGAP003598				AGAP009975						AGAP005884									AGAP009985
	AGAP013504	AGAP005775	AGAP003601				AGAP009976						AGAP005904									AGAP009992
	AGAP013511	AGAP005806	AGAP003605				AGAP010012						AGAP005929									AGAP010145
	AGAP028050	AGAP005807	AGAP003614				AGAP010145						AGAP005934									AGAP010163
	AGAP028105	AGAP005845	AGAP003623				AGAP010157						AGAP006026									AGAP010174
	AGAP028125	AGAP005861	AGAP003644				AGAP010174						AGAP006037									AGAP010186
	AGAP028139	AGAP005891	AGAP003649				AGAP010188						AGAP006042									AGAP010189
	AGAP028164	AGAP005910	AGAP003654				AGAP010204						AGAP006090									AGAP010217
		AGAP005987	AGAP003663				AGAP010211						AGAP006101									AGAP010308
		AGAP005996	AGAP003669				AGAP010241						AGAP006103									AGAP010365
		AGAP006009	AGAP003675				AGAP010343						AGAP006108									AGAP010375
		AGAP006022	AGAP003681				AGAP010365						AGAP006111									AGAP010386
		AGAP006037	AGAP003702				AGAP010389						AGAP006115									AGAP010478
		AGAP006061	AGAP003707				AGAP010476						AGAP006118									AGAP010600
		AGAP006070	AGAP003712				AGAP010480						AGAP006126									AGAP010647
		AGAP006099	AGAP003715				AGAP010517						AGAP006130									AGAP010788
		AGAP006101	AGAP003717				AGAP010557						AGAP006139									AGAP010792
		AGAP006102	AGAP003726				AGAP010561						AGAP006141									AGAP010818
		AGAP006139	AGAP003742				AGAP010565						AGAP006149									AGAP010863
		AGAP006141	AGAP003744				AGAP010585						AGAP006186									AGAP010864
		AGAP006142	AGAP003746				AGAP010647						AGAP006238									AGAP011059
		AGAP006148	AGAP003753				AGAP010767						AGAP006279									AGAP011118
		AGAP006149	AGAP003768				AGAP010853						AGAP006364									AGAP011131
		AGAP006151	AGAP003769				AGAP010866						AGAP006366									AGAP011149
		AGAP006178	AGAP003779				AGAP010875						AGAP006380									AGAP011161
		AGAP006182	AGAP003789				AGAP010887						AGAP006408									AGAP011245
		AGAP006204	AGAP003790				AGAP010936						AGAP006441									AGAP011286
		AGAP006231	AGAP003815				AGAP010972						AGAP006459									AGAP011303
		AGAP006247	AGAP003817				AGAP011039						AGAP006460									AGAP011344
		AGAP006248	AGAP003820				AGAP011057						AGAP006569									AGAP011350
		AGAP006283	AGAP003853				AGAP011110						AGAP006601									AGAP011353
		AGAP006328	AGAP003854				AGAP011161						AGAP006609									AGAP011354
		AGAP006346	AGAP003857				AGAP011200						AGAP006630									AGAP011373
		AGAP006377	AGAP003869				AGAP011351						AGAP006637									AGAP011377
		AGAP006416	AGAP003884				AGAP011353						AGAP006645									AGAP011413
		AGAP006442	AGAP003892				AGAP011532						AGAP006680									AGAP011435
		AGAP006459	AGAP003924				AGAP011551						AGAP006745									AGAP011464
		AGAP006490	AGAP003935				AGAP011687						AGAP006755									AGAP011535
		AGAP006501	AGAP003939				AGAP011706						AGAP006764									AGAP011580
		AGAP006516	AGAP003962				AGAP011708						AGAP006772									AGAP011583
		AGAP006526	AGAP004002				AGAP011715						AGAP006782									AGAP011618
		AGAP006532	AGAP004016				AGAP011756						AGAP006784									AGAP011638
		AGAP006536	AGAP004023				AGAP011764						AGAP006785									AGAP011706
		AGAP006569	AGAP004026				AGAP011845						AGAP006812									AGAP011725
		AGAP006573	AGAP004033				AGAP011883						AGAP006821									AGAP011733
		AGAP006575	AGAP004038				AGAP011925						AGAP006879									AGAP011768
		AGAP006586	AGAP004050				AGAP011996						AGAP006921									AGAP011776
		AGAP006609	AGAP004055				AGAP012054						AGAP006936									AGAP011802
		AGAP006615	AGAP004086				AGAP012107						AGAP006951									AGAP011812
		AGAP006632	AGAP004087				AGAP012140						AGAP006963									AGAP011842
		AGAP006637	AGAP004098				AGAP012171						AGAP006966									AGAP011881
		AGAP006638	AGAP004104				AGAP012179						AGAP007041									AGAP011945
		AGAP006645	AGAP004128				AGAP012184						AGAP007042									AGAP012054
		AGAP006678	AGAP004134				AGAP012189						AGAP007054									AGAP012081
		AGAP006680	AGAP004142				AGAP012285						AGAP007062									AGAP012106
		AGAP006701	AGAP004151				AGAP012310						AGAP007064									AGAP012136
		AGAP006705	AGAP004156				AGAP012320						AGAP007087									AGAP012138
		AGAP006707	AGAP004161				AGAP012454						AGAP007113									AGAP012179
		AGAP006733	AGAP004169				AGAP012666						AGAP007119									AGAP012185
		AGAP006755	AGAP004174				AGAP012726						AGAP007135									AGAP012186
		AGAP006782	AGAP004192				AGAP012952						AGAP007147									AGAP012235
		AGAP006818	AGAP004197				AGAP012981						AGAP007161									AGAP012327
		AGAP006821	AGAP004214				AGAP012996						AGAP007259									AGAP012339
		AGAP006828	AGAP004232				AGAP013002						AGAP007278									AGAP012370
		AGAP006829	AGAP004239				AGAP013070						AGAP007293									AGAP012508
		AGAP006878	AGAP004251				AGAP013091						AGAP007299									AGAP012516
		AGAP006879	AGAP004255				AGAP013112						AGAP007306									AGAP012534
		AGAP006884	AGAP004274				AGAP013168						AGAP007315									AGAP012592
		AGAP006899	AGAP004280				AGAP013210						AGAP007317									AGAP012787
		AGAP006904	AGAP004286				AGAP013214						AGAP007333									AGAP012957
		AGAP006936	AGAP004290				AGAP013220						AGAP007362									AGAP012972
		AGAP006944	AGAP004297				AGAP013286						AGAP007366									AGAP013023
		AGAP006948	AGAP004298				AGAP013312						AGAP007378									AGAP013049
		AGAP006950	AGAP004310				AGAP013323						AGAP007391									AGAP013054
		AGAP007021	AGAP004311				AGAP013333						AGAP007393									AGAP013092
		AGAP007026	AGAP004312				AGAP013334						AGAP007399									AGAP013093
		AGAP007064	AGAP004350				AGAP013358						AGAP007485									AGAP013117
		AGAP007082	AGAP004363				AGAP013419						AGAP007500									AGAP013161
		AGAP007104	AGAP004378				AGAP013458						AGAP007503									AGAP013174
		AGAP007113	AGAP004391				AGAP013502						AGAP007520									AGAP013292
		AGAP007131	AGAP004395				AGAP013515						AGAP007538									AGAP013348
		AGAP007146	AGAP004396				AGAP013533						AGAP007553									AGAP013419
		AGAP007157	AGAP004407				AGAP013534						AGAP007563									AGAP013434
		AGAP007167	AGAP004420				AGAP013755						AGAP007569									AGAP013466
		AGAP007172	AGAP004425				AGAP028038						AGAP007580									AGAP013533
		AGAP007204	AGAP004434				AGAP028108						AGAP007581									AGAP013730
		AGAP007209	AGAP004446				AGAP028125						AGAP007609									AGAP013747
		AGAP007211	AGAP004458				AGAP028139						AGAP007611									AGAP028034
		AGAP007241	AGAP004459				AGAP028157						AGAP007619									AGAP028142
		AGAP007286	AGAP004466				AGAP028194						AGAP007684
		AGAP007302	AGAP004469										AGAP007722
		AGAP007309	AGAP004470										AGAP007732
		AGAP007312	AGAP004486										AGAP007737
		AGAP007317	AGAP004492										AGAP007751
		AGAP007348	AGAP004502										AGAP007759
		AGAP007399	AGAP004504										AGAP007765
		AGAP007406	AGAP004506										AGAP007768
		AGAP007440	AGAP004522										AGAP007781
		AGAP007488	AGAP004524										AGAP007790
		AGAP007503	AGAP004537										AGAP007801
		AGAP007523	AGAP004544										AGAP007813
		AGAP007538	AGAP004559										AGAP007855
		AGAP007543	AGAP004589										AGAP007860
		AGAP007550	AGAP004591										AGAP007862
		AGAP007553	AGAP004592										AGAP007864
		AGAP007563	AGAP004654										AGAP007865
		AGAP007565	AGAP004691										AGAP007878
		AGAP007569	AGAP004696										AGAP007885
		AGAP007574	AGAP004723										AGAP007889
		AGAP007582	AGAP004729										AGAP007899
		AGAP007599	AGAP004742										AGAP007901
		AGAP007610	AGAP004750										AGAP007936
		AGAP007614	AGAP004765										AGAP007942
		AGAP007629	AGAP004774										AGAP007975
		AGAP007643	AGAP004778										AGAP008001
		AGAP007649	AGAP004792										AGAP008007
		AGAP007653	AGAP004795										AGAP008014
		AGAP007667	AGAP004798										AGAP008017
		AGAP007669	AGAP004801										AGAP008027
		AGAP007672	AGAP004805										AGAP008034
		AGAP007700	AGAP004819										AGAP008036
		AGAP007713	AGAP004833										AGAP008051
		AGAP007731	AGAP004845										AGAP008054
		AGAP007732	AGAP004846										AGAP008057
		AGAP007737	AGAP004851										AGAP008122
		AGAP007760	AGAP004852										AGAP008137
		AGAP007777	AGAP004854										AGAP008143
		AGAP007786	AGAP004867										AGAP008167
		AGAP007791	AGAP004877										AGAP008192
		AGAP007801	AGAP004894										AGAP008193
		AGAP007813	AGAP004900										AGAP008196
		AGAP007827	AGAP004910										AGAP008219
		AGAP007831	AGAP004915										AGAP008225
		AGAP007835	AGAP004936										AGAP008228
		AGAP007848	AGAP004938										AGAP008264
		AGAP007862	AGAP004940										AGAP008272
		AGAP007876	AGAP004953										AGAP008280
		AGAP007885	AGAP004959										AGAP008301
		AGAP007897	AGAP004990										AGAP008304
		AGAP007926	AGAP005009										AGAP008310
		AGAP007927	AGAP005015										AGAP008311
		AGAP007928	AGAP005029										AGAP008317
		AGAP007949	AGAP005052										AGAP008321
		AGAP007960	AGAP005053										AGAP008322
		AGAP007966	AGAP005057										AGAP008339
		AGAP007975	AGAP005063										AGAP008349
		AGAP008003	AGAP005071										AGAP008433
		AGAP008008	AGAP005076										AGAP008440
		AGAP008014	AGAP005088										AGAP008449
		AGAP008027	AGAP005095										AGAP008518
		AGAP008039	AGAP005108										AGAP008574
		AGAP008041	AGAP005117										AGAP008596
		AGAP008051	AGAP005118										AGAP008598
		AGAP008054	AGAP005121										AGAP008621
		AGAP008057	AGAP005127										AGAP008624
		AGAP008122	AGAP005131										AGAP008640
		AGAP008137	AGAP005161										AGAP008657
		AGAP008152	AGAP005171										AGAP008680
		AGAP008164	AGAP005174										AGAP008687
		AGAP008167	AGAP005175										AGAP008697
		AGAP008175	AGAP005199										AGAP008715
		AGAP008185	AGAP005201										AGAP008738
		AGAP008195	AGAP005219										AGAP008761
		AGAP008196	AGAP005229										AGAP008774
		AGAP008197	AGAP005236										AGAP008780
		AGAP008272	AGAP005240										AGAP008794
		AGAP008273	AGAP005245										AGAP008804
		AGAP008327	AGAP005252										AGAP008814
		AGAP008329	AGAP005257										AGAP008816
		AGAP008376	AGAP005262										AGAP008822
		AGAP008385	AGAP005263										AGAP008881
		AGAP008408	AGAP005267										AGAP008905
		AGAP008416	AGAP005273										AGAP008915
		AGAP008417	AGAP005279										AGAP008917
		AGAP008432	AGAP005299										AGAP008918
		AGAP008449	AGAP005302										AGAP009051
		AGAP008487	AGAP005316										AGAP009052
		AGAP008499	AGAP005322										AGAP009077
		AGAP008503	AGAP005324										AGAP009091
		AGAP008549	AGAP005325										AGAP009106
		AGAP008559	AGAP005340										AGAP009134
		AGAP008574	AGAP005351										AGAP009146
		AGAP008596	AGAP005360										AGAP009156
		AGAP008604	AGAP005369										AGAP009163
		AGAP008626	AGAP005376										AGAP009203
		AGAP008631	AGAP005378										AGAP009210
		AGAP008633	AGAP005391										AGAP009221
		AGAP008640	AGAP005400										AGAP009238
		AGAP008646	AGAP005402										AGAP009305
		AGAP008657	AGAP005404										AGAP009317
		AGAP008681	AGAP005405										AGAP009325
		AGAP008687	AGAP005416										AGAP009363
		AGAP008693	AGAP005423										AGAP009382
		AGAP008727	AGAP005425										AGAP009414
		AGAP008738	AGAP005430										AGAP009415
		AGAP008763	AGAP005467										AGAP009434
		AGAP008785	AGAP005471										AGAP009441
		AGAP008804	AGAP005497										AGAP009444
		AGAP008851	AGAP005507										AGAP009452
		AGAP008857	AGAP005515										AGAP009496
		AGAP008878	AGAP005524										AGAP009498
		AGAP008915	AGAP005532										AGAP009515
		AGAP008924	AGAP005535										AGAP009527
		AGAP008937	AGAP005549										AGAP009535
		AGAP008969	AGAP005559										AGAP009545
		AGAP009006	AGAP005563										AGAP009570
		AGAP009019	AGAP005564										AGAP009572
		AGAP009024	AGAP005574										AGAP009595
		AGAP009052	AGAP005577										AGAP009634
		AGAP009054	AGAP005578										AGAP009809
		AGAP009070	AGAP005589										AGAP009812
		AGAP009142	AGAP005595										AGAP009863
		AGAP009150	AGAP005599										AGAP009954
		AGAP009152	AGAP005618										AGAP009955
		AGAP009156	AGAP005620										AGAP009974
		AGAP009168	AGAP005623										AGAP009985
		AGAP009173	AGAP005624										AGAP010012
		AGAP009176	AGAP005627										AGAP010044
		AGAP009181	AGAP005643										AGAP010134
		AGAP009265	AGAP005675										AGAP010135
		AGAP009276	AGAP005684										AGAP010156
		AGAP009305	AGAP005693										AGAP010164
		AGAP009312	AGAP005749										AGAP010188
		AGAP009313	AGAP005758										AGAP010189
		AGAP009317	AGAP005761										AGAP010197
		AGAP009330	AGAP005775										AGAP010249
		AGAP009343	AGAP005776										AGAP010250
		AGAP009382	AGAP005777										AGAP010259
		AGAP009401	AGAP005781										AGAP010276
		AGAP009414	AGAP005796										AGAP010287
		AGAP009441	AGAP005802										AGAP010288
		AGAP009443	AGAP005832										AGAP010343
		AGAP009447	AGAP005857										AGAP010375
		AGAP009452	AGAP005861										AGAP010476
		AGAP009470	AGAP005865										AGAP010480
		AGAP009491	AGAP005869										AGAP010534
		AGAP009496	AGAP005884										AGAP010539
		AGAP009498	AGAP005890										AGAP010550
		AGAP009517	AGAP005910										AGAP010598
		AGAP009538	AGAP005935										AGAP010683
		AGAP009545	AGAP005948										AGAP010700
		AGAP009597	AGAP005949										AGAP010719
		AGAP009652	AGAP005961										AGAP010794
		AGAP009670	AGAP005972										AGAP010818
		AGAP009693	AGAP005980										AGAP010870
		AGAP009750	AGAP006009										AGAP010889
		AGAP009777	AGAP006022										AGAP010969
		AGAP009826	AGAP006040										AGAP011108
		AGAP009883	AGAP006042										AGAP011176
		AGAP009920	AGAP006043										AGAP011250
		AGAP009923	AGAP006063										AGAP011286
		AGAP009935	AGAP006070										AGAP011295
		AGAP009976	AGAP006090										AGAP011310
		AGAP010007	AGAP006100										AGAP011331
		AGAP010044	AGAP006101										AGAP011363
		AGAP010075	AGAP006108										AGAP011370
		AGAP010147	AGAP006111										AGAP011386
		AGAP010148	AGAP006115										AGAP011563
		AGAP010160	AGAP006118										AGAP011571
		AGAP010163	AGAP006138										AGAP011582
		AGAP010171	AGAP006139										AGAP011584
		AGAP010224	AGAP006160										AGAP011629
		AGAP010226	AGAP006186										AGAP011687
		AGAP010252	AGAP006205										AGAP011708
		AGAP010260	AGAP006209										AGAP011715
		AGAP010274	AGAP006229										AGAP011730
		AGAP010281	AGAP006243										AGAP011733
		AGAP010306	AGAP006253										AGAP011738
		AGAP010331	AGAP006254										AGAP011829
		AGAP010347	AGAP006260										AGAP011840
		AGAP010365	AGAP006279										AGAP011852
		AGAP010375	AGAP006282										AGAP011888
		AGAP010397	AGAP006283										AGAP012009
		AGAP010427	AGAP006328										AGAP012010
		AGAP010462	AGAP006346										AGAP012014
		AGAP010464	AGAP006366										AGAP012037
		AGAP010471	AGAP006376										AGAP012038
		AGAP010476	AGAP006389										AGAP012046
		AGAP010534	AGAP006398										AGAP012053
		AGAP010561	AGAP006455										AGAP012086
		AGAP010563	AGAP006459										AGAP012124
		AGAP010629	AGAP006462										AGAP012127
		AGAP010681	AGAP006473										AGAP012162
		AGAP010727	AGAP006474										AGAP012171
		AGAP010728	AGAP006516										AGAP012188
		AGAP010753	AGAP006522										AGAP012207
		AGAP010767	AGAP006528										AGAP012238
		AGAP010770	AGAP006532										AGAP012284
		AGAP010780	AGAP006569										AGAP012352
		AGAP010782	AGAP006601										AGAP012370
		AGAP010794	AGAP006613										AGAP012436
		AGAP010818	AGAP006614										AGAP012494
		AGAP010863	AGAP006615										AGAP012533
		AGAP010867	AGAP006617										AGAP012536
		AGAP010870	AGAP006637										AGAP012592
		AGAP010955	AGAP006645										AGAP012666
		AGAP010962	AGAP006653										AGAP012718
		AGAP011118	AGAP006671										AGAP012915
		AGAP011129	AGAP006680										AGAP012981
		AGAP011153	AGAP006686										AGAP012983
		AGAP011176	AGAP006707										AGAP013002
		AGAP011185	AGAP006738										AGAP013015
		AGAP011250	AGAP006740										AGAP013070
		AGAP011251	AGAP006755										AGAP013093
		AGAP011286	AGAP006764										AGAP013168
		AGAP011291	AGAP006766										AGAP013174
		AGAP011305	AGAP006780										AGAP013210
		AGAP011310	AGAP006795										AGAP013228
		AGAP011342	AGAP006819										AGAP013245
		AGAP011374	AGAP006828										AGAP013250
		AGAP011404	AGAP006829										AGAP013312
		AGAP011424	AGAP006865										AGAP013323
		AGAP011464	AGAP006879										AGAP013334
		AGAP011465	AGAP006884										AGAP013341
		AGAP011470	AGAP006901										AGAP013342
		AGAP011532	AGAP006904										AGAP013345
		AGAP011574	AGAP006914										AGAP013348
		AGAP011582	AGAP006921										AGAP013427
		AGAP011603	AGAP006933										AGAP013466
		AGAP011618	AGAP006969										AGAP013534
		AGAP011664	AGAP006970										AGAP028015
		AGAP011677	AGAP006977										AGAP028025
		AGAP011698	AGAP006991										AGAP028076
		AGAP011725	AGAP006993										AGAP028090
		AGAP011738	AGAP007001										AGAP028103
		AGAP011754	AGAP007021
		AGAP011792	AGAP007038
		AGAP011798	AGAP007042
		AGAP011802	AGAP007064
		AGAP011832	AGAP007078
		AGAP011833	AGAP007087
		AGAP011840	AGAP007104
		AGAP011881	AGAP007116
		AGAP011888	AGAP007119
		AGAP011945	AGAP007121
		AGAP011964	AGAP007135
		AGAP011973	AGAP007160
		AGAP011996	AGAP007167
		AGAP012009	AGAP007176
		AGAP012010	AGAP007198
		AGAP012050	AGAP007211
		AGAP012067	AGAP007218
		AGAP012100	AGAP007259
		AGAP012103	AGAP007293
		AGAP012107	AGAP007310
		AGAP012108	AGAP007312
		AGAP012127	AGAP007315
		AGAP012139	AGAP007317
		AGAP012140	AGAP007343
		AGAP012179	AGAP007354
		AGAP012207	AGAP007366
		AGAP012292	AGAP007378
		AGAP012307	AGAP007380
		AGAP012310	AGAP007399
		AGAP012314	AGAP007401
		AGAP012320	AGAP007406
		AGAP012327	AGAP007419
		AGAP012329	AGAP007485
		AGAP012370	AGAP007488
		AGAP012413	AGAP007522
		AGAP012443	AGAP007530
		AGAP012532	AGAP007538
		AGAP012557	AGAP007562
		AGAP012570	AGAP007563
		AGAP012592	AGAP007565
		AGAP012759	AGAP007569
		AGAP012910	AGAP007580
		AGAP012953	AGAP007593
		AGAP013061	AGAP007599
		AGAP013070	AGAP007609
		AGAP013079	AGAP007620
		AGAP013112	AGAP007629
		AGAP013117	AGAP007636
		AGAP013149	AGAP007642
		AGAP013181	AGAP007643
		AGAP013186	AGAP007649
		AGAP013210	AGAP007653
		AGAP013215	AGAP007654
		AGAP013250	AGAP007672
		AGAP013294	AGAP007686
		AGAP013309	AGAP007696
		AGAP013311	AGAP007700
		AGAP013323	AGAP007703
		AGAP013412	AGAP007711
		AGAP013427	AGAP007721
		AGAP013434	AGAP007722
		AGAP013458	AGAP007730
		AGAP013459	AGAP007735
		AGAP013481	AGAP007737
		AGAP013499	AGAP007751
		AGAP013511	AGAP007759
		AGAP013533	AGAP007788
		AGAP013713	AGAP007790
		AGAP013730	AGAP007793
		AGAP028015	AGAP007801
		AGAP028025	AGAP007808
		AGAP028076	AGAP007823
		AGAP028095	AGAP007839
		AGAP028139	AGAP007843
			AGAP007847
			AGAP007862
			AGAP007864
			AGAP007871
			AGAP007876
			AGAP007881
			AGAP007886
			AGAP007889
			AGAP007901
			AGAP007920
			AGAP007942
			AGAP007949
			AGAP007952
			AGAP007959
			AGAP007960
			AGAP007966
			AGAP007967
			AGAP007975
			AGAP007980
			AGAP007998
			AGAP008004
			AGAP008014
			AGAP008017
			AGAP008027
			AGAP008037
			AGAP008040
			AGAP008050
			AGAP008051
			AGAP008054
			AGAP008057
			AGAP008075
			AGAP008078
			AGAP008082
			AGAP008090
			AGAP008113
			AGAP008118
			AGAP008122
			AGAP008132
			AGAP008143
			AGAP008165
			AGAP008167
			AGAP008175
			AGAP008184
			AGAP008192
			AGAP008226
			AGAP008237
			AGAP008249
			AGAP008254
			AGAP008268
			AGAP008270
			AGAP008284
			AGAP008291
			AGAP008294
			AGAP008304
			AGAP008310
			AGAP008314
			AGAP008321
			AGAP008322
			AGAP008327
			AGAP008329
			AGAP008335
			AGAP008339
			AGAP008345
			AGAP008349
			AGAP008355
			AGAP008360
			AGAP008403
			AGAP008408
			AGAP008409
			AGAP008417
			AGAP008432
			AGAP008442
			AGAP008443
			AGAP008446
			AGAP008499
			AGAP008503
			AGAP008508
			AGAP008509
			AGAP008521
			AGAP008532
			AGAP008574
			AGAP008598
			AGAP008600
			AGAP008624
			AGAP008626
			AGAP008640
			AGAP008646
			AGAP008648
			AGAP008667
			AGAP008680
			AGAP008681
			AGAP008688
			AGAP008704
			AGAP008720
			AGAP008730
			AGAP008753
			AGAP008761
			AGAP008762
			AGAP008763
			AGAP008769
			AGAP008780
			AGAP008797
			AGAP008802
			AGAP008803
			AGAP008804
			AGAP008816
			AGAP008820
			AGAP008821
			AGAP008822
			AGAP008837
			AGAP008838
			AGAP008849
			AGAP008862
			AGAP008877
			AGAP008898
			AGAP008904
			AGAP008915
			AGAP008924
			AGAP008931
			AGAP008932
			AGAP008973
			AGAP008985
			AGAP009006
			AGAP009037
			AGAP009067
			AGAP009070
			AGAP009075
			AGAP009081
			AGAP009095
			AGAP009098
			AGAP009116
			AGAP009127
			AGAP009150
			AGAP009176
			AGAP009181
			AGAP009200
			AGAP009212
			AGAP009221
			AGAP009224
			AGAP009290
			AGAP009308
			AGAP009309
			AGAP009310
			AGAP009313
			AGAP009317
			AGAP009330
			AGAP009414
			AGAP009441
			AGAP009442
			AGAP009443
			AGAP009447
			AGAP009466
			AGAP009473
			AGAP009486
			AGAP009491
			AGAP009545
			AGAP009572
			AGAP009577
			AGAP009583
			AGAP009597
			AGAP009662
			AGAP009788
			AGAP009790
			AGAP009823
			AGAP009828
			AGAP009850
			AGAP009882
			AGAP009908
			AGAP009909
			AGAP009912
			AGAP009953
			AGAP009954
			AGAP009981
			AGAP010012
			AGAP010014
			AGAP010041
			AGAP010044
			AGAP010075
			AGAP010137
			AGAP010139
			AGAP010142
			AGAP010156
			AGAP010159
			AGAP010164
			AGAP010166
			AGAP010191
			AGAP010194
			AGAP010197
			AGAP010200
			AGAP010204
			AGAP010226
			AGAP010234
			AGAP010238
			AGAP010258
			AGAP010260
			AGAP010261
			AGAP010274
			AGAP010276
			AGAP010277
			AGAP010286
			AGAP010306
			AGAP010321
			AGAP010323
			AGAP010343
			AGAP010356
			AGAP010365
			AGAP010375
			AGAP010395
			AGAP010396
			AGAP010403
			AGAP010438
			AGAP010445
			AGAP010447
			AGAP010462
			AGAP010476
			AGAP010480
			AGAP010534
			AGAP010557
			AGAP010585
			AGAP010587
			AGAP010589
			AGAP010591
			AGAP010608
			AGAP010625
			AGAP010627
			AGAP010629
			AGAP010639
			AGAP010647
			AGAP010679
			AGAP010683
			AGAP010700
			AGAP010706
			AGAP010711
			AGAP010719
			AGAP010726
			AGAP010733
			AGAP010740
			AGAP010753
			AGAP010767
			AGAP010770
			AGAP010788
			AGAP010818
			AGAP010839
			AGAP010866
			AGAP010909
			AGAP010933
			AGAP010955
			AGAP011026
			AGAP011054
			AGAP011070
			AGAP011077
			AGAP011083
			AGAP011110
			AGAP011118
			AGAP011119
			AGAP011149
			AGAP011164
			AGAP011176
			AGAP011188
			AGAP011190
			AGAP011222
			AGAP011245
			AGAP011286
			AGAP011308
			AGAP011318
			AGAP011327
			AGAP011342
			AGAP011344
			AGAP011351
			AGAP011356
			AGAP011363
			AGAP011370
			AGAP011373
			AGAP011392
			AGAP011413
			AGAP011421
			AGAP011445
			AGAP011503
			AGAP011551
			AGAP011583
			AGAP011638
			AGAP011641
			AGAP011657
			AGAP011664
			AGAP011677
			AGAP011706
			AGAP011708
			AGAP011716
			AGAP011730
			AGAP011827
			AGAP011849
			AGAP011852
			AGAP011881
			AGAP011890
			AGAP011895
			AGAP011940
			AGAP011971
			AGAP011988
			AGAP012005
			AGAP012014
			AGAP012016
			AGAP012018
			AGAP012028
			AGAP012050
			AGAP012054
			AGAP012056
			AGAP012068
			AGAP012090
			AGAP012103
			AGAP012107
			AGAP012127
			AGAP012140
			AGAP012154
			AGAP012177
			AGAP012179
			AGAP012185
			AGAP012188
			AGAP012189
			AGAP012261
			AGAP012285
			AGAP012292
			AGAP012304
			AGAP012307
			AGAP012314
			AGAP012327
			AGAP012334
			AGAP012339
			AGAP012358
			AGAP012361
			AGAP012366
			AGAP012431
			AGAP012439
			AGAP012483
			AGAP012508
			AGAP012553
			AGAP012570
			AGAP012571
			AGAP012587
			AGAP012590
			AGAP012654
			AGAP012679
			AGAP012700
			AGAP012752
			AGAP012761
			AGAP012762
			AGAP012766
			AGAP012888
			AGAP012893
			AGAP012981
			AGAP012983
			AGAP013005
			AGAP013014
			AGAP013049
			AGAP013060
			AGAP013061
			AGAP013092
			AGAP013093
			AGAP013117
			AGAP013124
			AGAP013145
			AGAP013165
			AGAP013174
			AGAP013189
			AGAP013192
			AGAP013210
			AGAP013250
			AGAP013286
			AGAP013291
			AGAP013338
			AGAP013339
			AGAP013342
			AGAP013348
			AGAP013357
			AGAP013362
			AGAP013400
			AGAP013404
			AGAP013434
			AGAP013458
			AGAP013469
			AGAP013470
			AGAP013481
			AGAP013499
			AGAP013504
			AGAP013524
			AGAP013713
			AGAP013733
			AGAP013742
			AGAP013747
			AGAP013754
			AGAP013755
			AGAP013764
			AGAP028015
			AGAP028034
			AGAP028043
			AGAP028076
			AGAP028108
			AGAP028112
			AGAP028130
			AGAP028138
			AGAP028139
			AGAP028142
			AGAP028149
			AGAP028157
			AGAP028164
			AGAP028187
			AGAP028188
			AGAP028198
			AGAP028214
